# Supplementary material for: Crystal structure of bis­[4-(all­yloxy)-N′-(but-2-en-1-yl­idene)benzohydrazidato]nickel(II)
Source: Acta Crystallogr E Crystallogr Commun. 2023 Apr 14;79(Pt 5):465–8. doi: 10.1107/S2056989023002918 (PMC10162078; doi:10.1107/S2056989023002918)
Supplement: Supplementary file 1 [file e-79-00465-sup1.cif]

##############################################################################
#                                                                            #
# This CIF contains the data in a paper accepted for publication in          #
# Acta Crystallographica Section E. It conforms to the requirements of       #
# Notes for Authors for Acta Crystallographica Section E, and has been       #
# peer reviewed under the auspices of the IUCr Commission on Journals.       #
#                                                                            #
# Full details of the Crystallographic Information File format               #
# are given in the paper "The Crystallographic Information File (CIF):       #
# a New Standard Archive File for Crystallography" by S. R. Hall, F. H.      #
# Allen and I. D. Brown [Acta Cryst. (1991), A47, 655-685].                  #
#                                                                            #
# The current version of the core CIF dictionary is obtainable from          #
# ftp://ftp.iucr.org/pub/cif_core.dic.                                       #
#                                                                            #
# Software is freely available for graphical display of the structure(s)     #
# in this CIF. For information consult the CIF software page                 #
# http://www.iucr.org/resources/cif/software.                                #
#                                                                            #
# This file may be used for bona fide research purposes within the           #
# scientific community so long as proper attribution is given to the journal # 
# article from which it was obtained.                                        #
#                                                                            #
##############################################################################
data_I
_audit_creation_method     'SHELXL-2019/2'
_journal_date_recd_electronic     2023-02-24
_journal_date_accepted     2023-03-27
_journal_name_full     'Acta Crystallographica, Section E'
_journal_year     2023
_journal_volume     79
_journal_issue      5
_journal_page_first     0
_journal_page_last     0
_journal_paper_category     GM
_journal_paper_doi     10.1107/S2056989023002918
_journal_coeditor_code     PK2680
_publ_contact_author_name     'Md. Belayet Hossain Howlader'
_publ_contact_author_address
; Department of Chemistry
  Rajshahi University
  Rajshahi-6205
  Bangladesh
;
_publ_contact_author_email     'mbhhowlader@yahoo.com'
_publ_contact_author_fax     '+88-0721-750064'
_publ_contact_author_phone     '+88-0721-760035'
_publ_section_title
;
Crystal structure of
bis[4-(allyloxy)-<i>N</i>'-(but-2-en-1-ylidene)benzohydrazidato]nickel(II)
;
_publ_section_title_footnote     .
loop_
    _publ_author_name
    _publ_author_address
    'Sultana Shakila Khan'
;
Department of Chemistry, Rajshahi University, Rajshahi-6205, Bangladesh
;
    'Md. Belayet Hossain Howlader'
;
Department of Chemistry, Rajshahi University, Rajshahi-6205, Bangladesh
;
    'Md. Chanmiya Sheikh'
;
Department of Applied Science, Faculty of Science,
Okayama University of Science, Japan
;
    'Ryuta Miyatake'
;
Center for Environmental Conservation and Research Safety,
University of Toyama, 3190 Gofuku, Toyama, 930-8555, Japan
;
    'Ennio Zangrando'
;
Department of Chemical and Pharmaceutical Sciences, University of Trieste,
 Italy
;
_publ_section_synopsis
;
In the title mononuclear nickel(II) complex, the nickel(II) atom is  bischelated
by a carbohydrazinate ligand bearing unsaturated alkyl chains.
;
_chemical_name_systematic
;
Bis[4-(allyloxy)-<i>N</i>'-(but-2-en-1-ylidene)benzohydrazidato]nickel(II)
;
_chemical_name_common     ?
_chemical_formula_moiety     'C28 H30 N4 Ni O4'
_chemical_formula_sum     'C28 H30 N4 Ni O4'
_chemical_formula_iupac     '[Ni (C14 H15 N2 O2)2]'
_chemical_formula_weight     545.27
_chemical_melting_point     ?
_space_group_crystal_system     triclinic
_space_group_name_H-M_alt     'P -1'
_space_group_name_Hall     '-P 1'
loop_
    _space_group_symop_operation_xyz
    'x, y, z'
    '-x, -y, -z'
_cell_length_a     8.0978(8)
_cell_length_b     9.2021(9)
_cell_length_c     9.3316(10)
_cell_angle_alpha     84.027(6)
_cell_angle_beta     88.091(6)
_cell_angle_gamma     84.170(6)
_cell_volume     687.83(12)
_cell_formula_units_Z     1
_cell_measurement_reflns_used     8347
_cell_measurement_theta_min     2.00
_cell_measurement_theta_max     27.43
_cell_measurement_temperature     173(2)
_exptl_crystal_description     prism
_exptl_crystal_colour     colorless
_exptl_crystal_size_max     0.290
_exptl_crystal_size_mid     0.190
_exptl_crystal_size_min     0.110
_exptl_crystal_density_diffrn     1.316
_exptl_crystal_density_meas     ?
_exptl_crystal_density_method     ?
_exptl_crystal_F_000     286
_exptl_absorpt_coefficient_mu     0.744
_exptl_absorpt_correction_type     multi-scan
_exptl_absorpt_process_details
;
(<i>ABSCOR</i>; Higashi, 1995)
;
_exptl_absorpt_correction_T_min     0.739
_exptl_absorpt_correction_T_max     0.988
_diffrn_ambient_temperature     173(2)
_diffrn_source     ?
_diffrn_radiation_type     MoK\a
_diffrn_radiation_wavelength     0.71075
_diffrn_measurement_device_type     'Rigaku R-AXIS RAPID'
_diffrn_measurement_method     \w
_diffrn_detector_area_resol_mean     10.000
_diffrn_reflns_number     6566
_diffrn_reflns_av_R_equivalents     0.0272
_diffrn_reflns_av_unetI/netI     0.0298
_diffrn_reflns_theta_min     2.971
_diffrn_reflns_theta_max     27.483
_diffrn_reflns_theta_full     25.242
_diffrn_measured_fraction_theta_max     0.990
_diffrn_measured_fraction_theta_full     0.995
_diffrn_reflns_limit_h_min     -10
_diffrn_reflns_limit_h_max     10
_diffrn_reflns_limit_k_min     -11
_diffrn_reflns_limit_k_max     10
_diffrn_reflns_limit_l_min     -12
_diffrn_reflns_limit_l_max     12
_refine_special_details     ?
_reflns_number_total     3120
_reflns_number_gt     2678
_reflns_threshold_expression     'I > 2\s(I)'
_refine_ls_structure_factor_coef     Fsqd
_refine_ls_matrix_type     full
_refine_ls_R_factor_all     0.0471
_refine_ls_R_factor_gt     0.0395
_refine_ls_wR_factor_gt     0.0943
_refine_ls_wR_factor_ref     0.0979
_refine_ls_goodness_of_fit_ref     1.026
_refine_ls_restrained_S_all     1.006
_refine_ls_number_reflns     3120
_refine_ls_number_parameters     333
_refine_ls_number_restraints     196
_refine_ls_hydrogen_treatment     constr
_refine_ls_weighting_scheme     calc
_refine_ls_weighting_details
                      'w=1/[\s^2^(Fo^2^)+(0.0653P)^2^] where P=(Fo^2^+2Fc^2^)/3'
_atom_sites_solution_hydrogens     geom
_atom_sites_solution_primary     ?
_atom_sites_solution_secondary     ?
_refine_ls_shift/su_max     0.000
_refine_ls_shift/su_mean     0.000
_refine_diff_density_max     0.637
_refine_diff_density_min     -0.196
_refine_ls_extinction_method     none
_refine_ls_extinction_coef     .
loop_
    _atom_type_symbol
    _atom_type_description
    _atom_type_scat_dispersion_real
    _atom_type_scat_dispersion_imag
    _atom_type_scat_source
    'C' 'C' 0.0033 0.0016
                         'International Tables Vol C Tables 4.2.6.8 and 6.1.1.4'
    'H' 'H' 0.0000 0.0000
                         'International Tables Vol C Tables 4.2.6.8 and 6.1.1.4'
    'N' 'N' 0.0061 0.0033
                         'International Tables Vol C Tables 4.2.6.8 and 6.1.1.4'
    'Ni' 'Ni' 0.3393 1.1124
                         'International Tables Vol C Tables 4.2.6.8 and 6.1.1.4'
    'O' 'O' 0.0106 0.0060
                         'International Tables Vol C Tables 4.2.6.8 and 6.1.1.4'
_computing_cell_refinement
;
RAPID-AUTO (Rigaku, 2018)
;
_computing_data_reduction
;
RAPID-AUTO (Rigaku, 2018)
;
_computing_structure_solution
;
<i>SHELXT2018/2</i> (Sheldrick, 2015a)
;
_computing_structure_refinement
;
<i>SHELXL2019/2</i> (Sheldrick, 2015b)
;
_computing_molecular_graphics
;
DIAMOND (Brandenburg, 1999)
;
_computing_publication_material
;
WinGX publication routines (Farrugia, 2012)
;
loop_
    _atom_site_type_symbol
    _atom_site_label
    _atom_site_fract_x
    _atom_site_fract_y
    _atom_site_fract_z
    _atom_site_U_iso_or_equiv
    _atom_site_adp_type
    _atom_site_calc_flag
    _atom_site_occupancy
    _atom_site_disorder_assembly
    _atom_site_disorder_group
    Ni Ni1 0.000000 0.000000 0.000000 0.05459(14) Uani d 1 . .
    O O1 0.0243(2) 0.07363(16) 0.17356(18) 0.0578(4) Uani d 0.898(2) A 1
    O O2 0.2723(5) 0.4718(5) 0.6267(4) 0.0674(10) Uani d 0.898(2) A 1
    N N1 0.2013(2) 0.07530(17) -0.04863(19) 0.0579(4) Uani d 0.898(2) A 1
    N N2 0.2596(2) 0.15342(17) 0.05752(18) 0.0576(4) Uani d 0.898(2) A 1
    C C1 0.6805(6) 0.1843(6) -0.3689(5) 0.0823(13) Uani d 0.898(2) A 1
    H H1A 0.716800 0.236081 -0.290787 0.123 Uiso calc 0.898(2) A 1
    H H1B 0.663757 0.253188 -0.455829 0.123 Uiso calc 0.898(2) A 1
    H H1C 0.765440 0.104813 -0.388854 0.123 Uiso calc 0.898(2) A 1
    C C2 0.5204(4) 0.1213(3) -0.3251(3) 0.0697(7) Uani d 0.898(2) A 1
    H H2 0.469034 0.073371 -0.394546 0.084 Uiso calc 0.898(2) A 1
    C C3 0.4453(3) 0.1270(2) -0.1979(2) 0.0630(5) Uani d 0.898(2) A 1
    H H3 0.496134 0.171140 -0.125341 0.076 Uiso calc 0.898(2) A 1
    C C4 0.2889(4) 0.0685(4) -0.1661(4) 0.0568(9) Uani d 0.898(2) A 1
    H H4 0.245553 0.019621 -0.239171 0.068 Uiso calc 0.898(2) A 1
    C C5 0.1563(3) 0.1451(2) 0.1675(2) 0.0552(5) Uani d 0.898(2) A 1
    C C6 0.1878(3) 0.2237(2) 0.2942(2) 0.0541(5) Uani d 0.898(2) A 1
    C C7 0.3212(3) 0.3097(2) 0.2903(2) 0.0596(5) Uani d 0.898(2) A 1
    H H7 0.395956 0.312765 0.209668 0.072 Uiso calc 0.898(2) A 1
    C C8 0.3441(4) 0.3901(3) 0.4036(3) 0.0620(6) Uani d 0.898(2) A 1
    H H8 0.434157 0.449102 0.399809 0.074 Uiso calc 0.898(2) A 1
    C C9 0.2377(6) 0.3857(6) 0.5226(4) 0.0582(9) Uani d 0.898(2) A 1
    C C10 0.1064(4) 0.2975(3) 0.5305(3) 0.0568(6) Uani d 0.898(2) A 1
    H H10 0.034480 0.291804 0.613008 0.068 Uiso calc 0.898(2) A 1
    C C11 0.0832(3) 0.2176(2) 0.4142(3) 0.0570(6) Uani d 0.898(2) A 1
    H H11 -0.006304 0.158031 0.417885 0.068 Uiso calc 0.898(2) A 1
    C C12 0.1649(5) 0.4721(5) 0.7530(4) 0.0683(10) Uani d 0.898(2) A 1
    H H12A 0.175044 0.374580 0.809471 0.082 Uiso calc 0.898(2) A 1
    H H12B 0.047605 0.497658 0.725636 0.082 Uiso calc 0.898(2) A 1
    C C13 0.2227(4) 0.5876(3) 0.8394(3) 0.0822(7) Uani d 0.898(2) A 1
    H H13 0.250302 0.677449 0.789198 0.099 Uiso calc 0.898(2) A 1
    C C14 0.2360(9) 0.5703(6) 0.9742(5) 0.159(3) Uani d 0.898(2) A 1
    H H14A 0.209241 0.481443 1.026860 0.190 Uiso calc 0.898(2) A 1
    H H14B 0.272886 0.646034 1.023245 0.190 Uiso calc 0.898(2) A 1
    O O1' 0.1078(17) 0.0981(16) 0.1178(14) 0.061(3) Uani d 0.102(2) A 2
    O O2' 0.262(3) 0.459(4) 0.634(3) 0.052(6) Uani d 0.102(2) A 2
    N N1' -0.1507(14) -0.0071(12) 0.1524(15) 0.054(3) Uani d 0.102(2) A 2
    N N2' -0.1064(15) 0.0573(14) 0.2739(15) 0.055(3) Uani d 0.102(2) A 2
    C C1' -0.664(4) -0.157(3) 0.394(3) 0.055(5) Uani d 0.102(2) A 2
    H H1'1 -0.755231 -0.211867 0.369214 0.082 Uiso calc 0.102(2) A 2
    H H1'2 -0.605399 -0.210640 0.476523 0.082 Uiso calc 0.102(2) A 2
    H H1'3 -0.708624 -0.059756 0.418061 0.082 Uiso calc 0.102(2) A 2
    C C2' -0.545(2) -0.142(3) 0.267(3) 0.066(5) Uani d 0.102(2) A 2
    H H2' -0.564913 -0.182154 0.179826 0.079 Uiso calc 0.102(2) A 2
    C C3' -0.4083(19) -0.0693(19) 0.278(2) 0.064(4) Uani d 0.102(2) A 2
    H H3' -0.380715 -0.041637 0.368440 0.077 Uiso calc 0.102(2) A 2
    C C4' -0.305(2) -0.034(3) 0.152(3) 0.048(5) Uani d 0.102(2) A 2
    H H4' -0.355132 -0.029991 0.061133 0.057 Uiso calc 0.102(2) A 2
    C C5' 0.0340(17) 0.1135(17) 0.2405(17) 0.054(3) Uani d 0.102(2) A 2
    C C6' 0.115(3) 0.199(2) 0.345(2) 0.057(5) Uani d 0.102(2) A 2
    C C7' 0.248(2) 0.2777(18) 0.3065(17) 0.045(3) Uani d 0.102(2) A 2
    H H7' 0.303354 0.273720 0.215557 0.054 Uiso calc 0.102(2) A 2
    C C8' 0.295(3) 0.363(3) 0.408(2) 0.057(5) Uani d 0.102(2) A 2
    H H8' 0.390159 0.415000 0.389954 0.069 Uiso calc 0.102(2) A 2
    C C9' 0.205(5) 0.374(5) 0.538(3) 0.047(5) Uani d 0.102(2) A 2
    C C10' 0.067(3) 0.299(3) 0.578(3) 0.058(6) Uani d 0.102(2) A 2
    H H10' 0.005157 0.306756 0.665513 0.070 Uiso calc 0.102(2) A 2
    C C11' 0.031(2) 0.211(2) 0.475(2) 0.057(5) Uani d 0.102(2) A 2
    H H11' -0.059768 0.152927 0.495134 0.069 Uiso calc 0.102(2) A 2
    C C12' 0.181(3) 0.489(3) 0.766(2) 0.043(4) Uani d 0.102(2) A 2
    H H12C 0.123609 0.403449 0.807081 0.052 Uiso calc 0.102(2) A 2
    H H12D 0.096411 0.574476 0.749571 0.052 Uiso calc 0.102(2) A 2
    C C13' 0.310(3) 0.522(2) 0.872(2) 0.067(5) Uani d 0.102(2) A 2
    H H13' 0.419193 0.474347 0.874300 0.080 Uiso calc 0.102(2) A 2
    C C14' 0.260(4) 0.618(4) 0.956(4) 0.090(11) Uani d 0.102(2) A 2
    H H14C 0.149387 0.663448 0.950229 0.108 Uiso calc 0.102(2) A 2
    H H14D 0.333053 0.643923 1.024081 0.108 Uiso calc 0.102(2) A 2
loop_
    _atom_site_aniso_label
    _atom_site_aniso_U_11
    _atom_site_aniso_U_22
    _atom_site_aniso_U_33
    _atom_site_aniso_U_12
    _atom_site_aniso_U_13
    _atom_site_aniso_U_23
    Ni1 0.0642(2) 0.04564(18) 0.0584(2) -0.01815(13) -0.01564(14) -0.00945(13)
    O1 0.0649(9) 0.0544(8) 0.0601(9) -0.0232(7) -0.0120(8) -0.0138(7)
    O2 0.082(2) 0.0662(17) 0.0625(12) -0.0312(13) -0.0128(11) -0.0200(11)
    N1 0.0698(10) 0.0464(8) 0.0617(10) -0.0166(7) -0.0183(8) -0.0099(7)
    N2 0.0645(9) 0.0519(8) 0.0613(10) -0.0190(7) -0.0158(8) -0.0114(7)
    C1 0.078(2) 0.075(3) 0.095(3) -0.0150(15) 0.004(2) -0.0096(17)
    C2 0.0775(16) 0.0562(13) 0.0769(17) -0.0096(11) -0.0073(14) -0.0095(12)
    C3 0.0672(13) 0.0575(11) 0.0676(14) -0.0134(10) -0.0136(11) -0.0111(10)
    C4 0.0702(15) 0.041(2) 0.0612(15) -0.0112(14) -0.0175(12) -0.0067(13)
    C5 0.0619(11) 0.0455(9) 0.0613(12) -0.0135(8) -0.0175(10) -0.0067(8)
    C6 0.0590(13) 0.0477(11) 0.0592(12) -0.0166(10) -0.0154(9) -0.0073(9)
    C7 0.0623(13) 0.0613(12) 0.0605(12) -0.0236(10) -0.0126(10) -0.0106(9)
    C8 0.0648(16) 0.0640(15) 0.0636(13) -0.0295(11) -0.0125(11) -0.0111(10)
    C9 0.065(3) 0.0514(15) 0.0631(17) -0.0172(17) -0.0226(13) -0.0110(14)
    C10 0.0567(15) 0.0579(12) 0.0596(15) -0.0159(11) -0.0068(11) -0.0125(12)
    C11 0.0588(15) 0.0527(11) 0.0640(17) -0.0199(11) -0.0138(13) -0.0089(13)
    C12 0.084(2) 0.061(2) 0.0657(17) -0.0187(15) -0.0127(14) -0.0189(14)
    C13 0.109(2) 0.0719(15) 0.0724(16) -0.0207(15) -0.0135(14) -0.0226(13)
    C14 0.294(7) 0.114(4) 0.083(2) -0.071(4) -0.069(3) -0.011(2)
    O1' 0.053(6) 0.068(8) 0.066(6) -0.017(6) -0.012(5) -0.012(5)
    O2' 0.033(8) 0.057(11) 0.070(8) -0.009(7) -0.009(6) -0.013(7)
    N1' 0.045(5) 0.034(5) 0.084(7) 0.002(4) -0.020(5) -0.014(5)
    N2' 0.054(5) 0.044(6) 0.070(7) -0.012(5) -0.010(4) -0.010(5)
    C1' 0.053(8) 0.030(9) 0.083(11) -0.007(7) -0.029(7) -0.006(8)
    C2' 0.062(8) 0.055(10) 0.084(12) -0.010(7) -0.020(8) -0.010(9)
    C3' 0.055(6) 0.051(8) 0.089(9) -0.009(6) -0.022(6) -0.003(7)
    C4' 0.046(6) 0.017(10) 0.077(9) 0.005(5) -0.034(5) 0.007(6)
    C5' 0.054(6) 0.042(7) 0.068(7) -0.014(5) -0.016(5) -0.007(5)
    C6' 0.055(8) 0.056(9) 0.064(8) -0.028(7) 0.000(6) -0.011(7)
    C7' 0.037(7) 0.038(7) 0.062(7) -0.018(6) -0.001(5) -0.006(6)
    C8' 0.050(9) 0.056(10) 0.070(8) -0.029(7) 0.005(6) -0.011(7)
    C9' 0.034(8) 0.048(11) 0.060(8) -0.007(7) -0.005(5) -0.006(7)
    C10' 0.044(9) 0.070(11) 0.069(9) -0.033(8) 0.007(7) -0.024(8)
    C11' 0.052(9) 0.059(9) 0.067(8) -0.022(7) 0.000(6) -0.013(7)
    C12' 0.047(8) 0.022(8) 0.058(8) -0.001(6) -0.009(6) 0.007(6)
    C13' 0.071(10) 0.053(9) 0.077(9) 0.003(7) -0.027(8) -0.014(8)
    C14' 0.071(12) 0.084(19) 0.12(2) 0.011(13) -0.038(12) -0.051(18)
_geom_special_details
;
 All esds (except the esd in the dihedral angle between two l.s. planes)
 are estimated using the full covariance matrix.  The cell esds are taken
 into account individually in the estimation of esds in distances, angles
 and torsion angles; correlations between esds in cell parameters are only
 used when they are defined by crystal symmetry.  An approximate (isotropic)
 treatment of cell esds is used for estimating esds involving l.s. planes.
;
loop_
    _geom_bond_atom_site_label_1
    _geom_bond_atom_site_label_2
    _geom_bond_site_symmetry_2
    _geom_bond_distance
    _geom_bond_publ_flag
    Ni1 O1' 2 1.793(13) ?
    Ni1 O1' . 1.793(13) ?
    Ni1 O1 . 1.8432(16) ?
    Ni1 O1 2 1.8432(16) ?
    Ni1 N1' 2 1.843(14) ?
    Ni1 N1' . 1.843(14) ?
    Ni1 N1 . 1.8596(18) ?
    Ni1 N1 2 1.8596(18) ?
    O1 C5 . 1.308(2) ?
    O2 C9 . 1.369(3) ?
    O2 C12 . 1.442(4) ?
    N1 C4 . 1.289(4) ?
    N1 N2 . 1.4034(19) ?
    N2 C5 . 1.304(3) ?
    C1 C2 . 1.501(4) ?
    C1 H1A . 0.9800 ?
    C1 H1B . 0.9800 ?
    C1 H1C . 0.9800 ?
    C2 C3 . 1.319(4) ?
    C2 H2 . 0.9500 ?
    C3 C4 . 1.436(4) ?
    C3 H3 . 0.9500 ?
    C4 H4 . 0.9500 ?
    C5 C6 . 1.490(3) ?
    C6 C11 . 1.381(4) ?
    C6 C7 . 1.400(3) ?
    C7 C8 . 1.379(3) ?
    C7 H7 . 0.9500 ?
    C8 C9 . 1.383(4) ?
    C8 H8 . 0.9500 ?
    C9 C10 . 1.397(3) ?
    C10 C11 . 1.401(3) ?
    C10 H10 . 0.9500 ?
    C11 H11 . 0.9500 ?
    C12 C13 . 1.518(3) ?
    C12 H12A . 0.9900 ?
    C12 H12B . 0.9900 ?
    C13 C14 . 1.258(5) ?
    C13 H13 . 0.9500 ?
    C14 H14A . 0.9500 ?
    C14 H14B . 0.9500 ?
    O1' C5' . 1.287(15) ?
    O2' C9' . 1.363(16) ?
    O2' C12' . 1.423(17) ?
    N1' C4' . 1.301(17) ?
    N1' N2' . 1.406(14) ?
    N2' C5' . 1.311(14) ?
    C1' C2' . 1.509(18) ?
    C1' H1'1 . 0.9800 ?
    C1' H1'2 . 0.9800 ?
    C1' H1'3 . 0.9800 ?
    C2' C3' . 1.360(16) ?
    C2' H2' . 0.9500 ?
    C3' C4' . 1.441(19) ?
    C3' H3' . 0.9500 ?
    C4' H4' . 0.9500 ?
    C5' C6' . 1.519(15) ?
    C6' C7' . 1.368(16) ?
    C6' C11' . 1.386(17) ?
    C7' C8' . 1.381(16) ?
    C7' H7' . 0.9500 ?
    C8' C9' . 1.401(17) ?
    C8' H8' . 0.9500 ?
    C9' C10' . 1.397(17) ?
    C10' C11' . 1.374(16) ?
    C10' H10' . 0.9500 ?
    C11' H11' . 0.9500 ?
    C12' C13' . 1.534(18) ?
    C12' H12C . 0.9900 ?
    C12' H12D . 0.9900 ?
    C13' C14' . 1.263(18) ?
    C13' H13' . 0.9500 ?
    C14' H14C . 0.9500 ?
    C14' H14D . 0.9500 ?
loop_
    _geom_angle_atom_site_label_1
    _geom_angle_atom_site_label_2
    _geom_angle_atom_site_label_3
    _geom_angle_site_symmetry_1
    _geom_angle_site_symmetry_3
    _geom_angle
    _geom_angle_publ_flag
    O1' Ni1 O1' 2 . 180.0 ?
    O1 Ni1 O1 . 2 180.00(4) ?
    O1' Ni1 N1' 2 2 82.3(5) ?
    O1' Ni1 N1' . 2 97.7(5) ?
    O1 Ni1 N1' . 2 125.4(3) ?
    O1 Ni1 N1' 2 2 54.6(3) ?
    O1' Ni1 N1' 2 . 97.7(5) ?
    O1' Ni1 N1' . . 82.3(5) ?
    N1' Ni1 N1' 2 . 180.0 ?
    O1 Ni1 N1 . . 84.13(7) ?
    O1 Ni1 N1 2 . 95.87(7) ?
    O1 Ni1 N1 . 2 95.87(7) ?
    O1 Ni1 N1 2 2 84.13(7) ?
    N1 Ni1 N1 . 2 180.0 ?
    C5 O1 Ni1 . . 109.78(15) ?
    C9 O2 C12 . . 117.6(3) ?
    C4 N1 N2 . . 117.3(2) ?
    C4 N1 Ni1 . . 128.85(17) ?
    N2 N1 Ni1 . . 113.84(14) ?
    C5 N2 N1 . . 107.80(16) ?
    C2 C1 H1A . . 109.5 ?
    C2 C1 H1B . . 109.5 ?
    H1A C1 H1B . . 109.5 ?
    C2 C1 H1C . . 109.5 ?
    H1A C1 H1C . . 109.5 ?
    H1B C1 H1C . . 109.5 ?
    C3 C2 C1 . . 125.3(3) ?
    C3 C2 H2 . . 117.4 ?
    C1 C2 H2 . . 117.4 ?
    C2 C3 C4 . . 121.9(2) ?
    C2 C3 H3 . . 119.1 ?
    C4 C3 H3 . . 119.1 ?
    N1 C4 C3 . . 126.8(3) ?
    N1 C4 H4 . . 116.6 ?
    C3 C4 H4 . . 116.6 ?
    N2 C5 O1 . . 124.2(2) ?
    N2 C5 C6 . . 118.43(19) ?
    O1 C5 C6 . . 117.4(2) ?
    C11 C6 C7 . . 119.07(18) ?
    C11 C6 C5 . . 120.9(2) ?
    C7 C6 C5 . . 120.0(2) ?
    C8 C7 C6 . . 120.0(2) ?
    C8 C7 H7 . . 120.0 ?
    C6 C7 H7 . . 120.0 ?
    C7 C8 C9 . . 120.8(2) ?
    C7 C8 H8 . . 119.6 ?
    C9 C8 H8 . . 119.6 ?
    O2 C9 C8 . . 115.2(3) ?
    O2 C9 C10 . . 124.7(3) ?
    C8 C9 C10 . . 120.2(2) ?
    C9 C10 C11 . . 118.5(2) ?
    C9 C10 H10 . . 120.7 ?
    C11 C10 H10 . . 120.7 ?
    C6 C11 C10 . . 121.4(2) ?
    C6 C11 H11 . . 119.3 ?
    C10 C11 H11 . . 119.3 ?
    O2 C12 C13 . . 105.3(3) ?
    O2 C12 H12A . . 110.7 ?
    C13 C12 H12A . . 110.7 ?
    O2 C12 H12B . . 110.7 ?
    C13 C12 H12B . . 110.7 ?
    H12A C12 H12B . . 108.8 ?
    C14 C13 C12 . . 123.3(4) ?
    C14 C13 H13 . . 118.4 ?
    C12 C13 H13 . . 118.4 ?
    C13 C14 H14A . . 120.0 ?
    C13 C14 H14B . . 120.0 ?
    H14A C14 H14B . . 120.0 ?
    C5' O1' Ni1 . . 114.5(12) ?
    C9' O2' C12' . . 125(2) ?
    C4' N1' N2' . . 114.5(17) ?
    C4' N1' Ni1 . . 128.3(15) ?
    N2' N1' Ni1 . . 115.4(8) ?
    C5' N2' N1' . . 106.7(12) ?
    C2' C1' H1'1 . . 109.5 ?
    C2' C1' H1'2 . . 109.5 ?
    H1'1 C1' H1'2 . . 109.5 ?
    C2' C1' H1'3 . . 109.5 ?
    H1'1 C1' H1'3 . . 109.5 ?
    H1'2 C1' H1'3 . . 109.5 ?
    C3' C2' C1' . . 119(2) ?
    C3' C2' H2' . . 120.4 ?
    C1' C2' H2' . . 120.4 ?
    C2' C3' C4' . . 120.4(18) ?
    C2' C3' H3' . . 119.8 ?
    C4' C3' H3' . . 119.8 ?
    N1' C4' C3' . . 126(2) ?
    N1' C4' H4' . . 116.9 ?
    C3' C4' H4' . . 116.9 ?
    O1' C5' N2' . . 121.1(14) ?
    O1' C5' C6' . . 117.6(13) ?
    N2' C5' C6' . . 121.3(13) ?
    C7' C6' C11' . . 121.5(13) ?
    C7' C6' C5' . . 123.1(15) ?
    C11' C6' C5' . . 114.7(15) ?
    C6' C7' C8' . . 115.9(13) ?
    C6' C7' H7' . . 122.1 ?
    C8' C7' H7' . . 122.1 ?
    C7' C8' C9' . . 121.2(15) ?
    C7' C8' H8' . . 119.4 ?
    C9' C8' H8' . . 119.4 ?
    O2' C9' C10' . . 118.7(18) ?
    O2' C9' C8' . . 117.2(18) ?
    C10' C9' C8' . . 124.0(16) ?
    C11' C10' C9' . . 112.0(16) ?
    C11' C10' H10' . . 124.0 ?
    C9' C10' H10' . . 124.0 ?
    C10' C11' C6' . . 125.4(15) ?
    C10' C11' H11' . . 117.3 ?
    C6' C11' H11' . . 117.3 ?
    O2' C12' C13' . . 109.1(19) ?
    O2' C12' H12C . . 109.9 ?
    C13' C12' H12C . . 109.9 ?
    O2' C12' H12D . . 109.9 ?
    C13' C12' H12D . . 109.9 ?
    H12C C12' H12D . . 108.3 ?
    C14' C13' C12' . . 115.3(19) ?
    C14' C13' H13' . . 122.3 ?
    C12' C13' H13' . . 122.3 ?
    C13' C14' H14C . . 120.0 ?
    C13' C14' H14D . . 120.0 ?
    H14C C14' H14D . . 120.0 ?
loop_
    _geom_torsion_atom_site_label_1
    _geom_torsion_atom_site_label_2
    _geom_torsion_atom_site_label_3
    _geom_torsion_atom_site_label_4
    _geom_torsion_site_symmetry_1
    _geom_torsion_site_symmetry_2
    _geom_torsion_site_symmetry_3
    _geom_torsion_site_symmetry_4
    _geom_torsion
    _geom_torsion_publ_flag
    N1 Ni1 O1 C5 . . . . 4.34(13) ?
    N1 Ni1 O1 C5 2 . . . -175.66(13) ?
    O1 Ni1 N1 C4 . . . . 177.9(3) ?
    O1 Ni1 N1 C4 2 . . . -2.1(3) ?
    O1 Ni1 N1 N2 . . . . -4.24(12) ?
    O1 Ni1 N1 N2 2 . . . 175.76(12) ?
    C4 N1 N2 C5 . . . . -178.9(2) ?
    Ni1 N1 N2 C5 . . . . 3.05(18) ?
    C1 C2 C3 C4 . . . . 177.7(4) ?
    N2 N1 C4 C3 . . . . 3.1(5) ?
    Ni1 N1 C4 C3 . . . . -179.1(2) ?
    C2 C3 C4 N1 . . . . -176.1(3) ?
    N1 N2 C5 O1 . . . . 0.8(3) ?
    N1 N2 C5 C6 . . . . -178.15(15) ?
    Ni1 O1 C5 N2 . . . . -4.2(2) ?
    Ni1 O1 C5 C6 . . . . 174.79(13) ?
    N2 C5 C6 C11 . . . . -179.42(19) ?
    O1 C5 C6 C11 . . . . 1.6(3) ?
    N2 C5 C6 C7 . . . . 3.0(3) ?
    O1 C5 C6 C7 . . . . -175.96(18) ?
    C11 C6 C7 C8 . . . . -1.8(3) ?
    C5 C6 C7 C8 . . . . 175.8(2) ?
    C6 C7 C8 C9 . . . . 0.7(5) ?
    C12 O2 C9 C8 . . . . 179.7(5) ?
    C12 O2 C9 C10 . . . . -0.5(9) ?
    C7 C8 C9 O2 . . . . -179.1(4) ?
    C7 C8 C9 C10 . . . . 1.0(7) ?
    O2 C9 C10 C11 . . . . 178.5(5) ?
    C8 C9 C10 C11 . . . . -1.7(7) ?
    C7 C6 C11 C10 . . . . 1.1(3) ?
    C5 C6 C11 C10 . . . . -176.5(2) ?
    C9 C10 C11 C6 . . . . 0.6(5) ?
    C9 O2 C12 C13 . . . . -174.3(5) ?
    O2 C12 C13 C14 . . . . -138.1(6) ?
    N1' Ni1 O1' C5' 2 . . . -179.7(12) ?
    N1' Ni1 O1' C5' . . . . 0.3(12) ?
    O1' Ni1 N1' C4' 2 . . . -18(2) ?
    O1' Ni1 N1' C4' . . . . 162(2) ?
    O1' Ni1 N1' N2' 2 . . . 178.1(9) ?
    O1' Ni1 N1' N2' . . . . -1.9(9) ?
    C4' N1' N2' C5' . . . . -163.0(18) ?
    Ni1 N1' N2' C5' . . . . 3.0(14) ?
    C1' C2' C3' C4' . . . . -171(2) ?
    N2' N1' C4' C3' . . . . -30(4) ?
    Ni1 N1' C4' C3' . . . . 165.8(19) ?
    C2' C3' C4' N1' . . . . -158(3) ?
    Ni1 O1' C5' N2' . . . . 2(2) ?
    Ni1 O1' C5' C6' . . . . -178.4(14) ?
    N1' N2' C5' O1' . . . . -3(2) ?
    N1' N2' C5' C6' . . . . 177.0(16) ?
    O1' C5' C6' C7' . . . . 10(3) ?
    N2' C5' C6' C7' . . . . -169.9(19) ?
    O1' C5' C6' C11' . . . . -179(2) ?
    N2' C5' C6' C11' . . . . 1(3) ?
    C11' C6' C7' C8' . . . . 3(4) ?
    C5' C6' C7' C8' . . . . 173(2) ?
    C6' C7' C8' C9' . . . . -4(4) ?
    C12' O2' C9' C10' . . . . -8(7) ?
    C12' O2' C9' C8' . . . . 176(4) ?
    C7' C8' C9' O2' . . . . 179(4) ?
    C7' C8' C9' C10' . . . . 2(7) ?
    O2' C9' C10' C11' . . . . -176(4) ?
    C8' C9' C10' C11' . . . . 0(6) ?
    C9' C10' C11' C6' . . . . -2(5) ?
    C7' C6' C11' C10' . . . . 0(5) ?
    C5' C6' C11' C10' . . . . -171(2) ?
    C9' O2' C12' C13' . . . . 154(4) ?
    O2' C12' C13' C14' . . . . 145(3) ?
loop_
    _geom_hbond_atom_site_label_D
    _geom_hbond_atom_site_label_H
    _geom_hbond_atom_site_label_A
    _geom_hbond_site_symmetry_A
    _geom_hbond_distance_DH
    _geom_hbond_distance_HA
    _geom_hbond_distance_DA
    _geom_hbond_angle_DHA
    _geom_hbond_publ_flag
    C4 H4 O1 2 0.95 2.46 2.975(3) 113.7 yes
    C8 H8 O2 2_666 0.95 2.55 3.466(5) 161.3 yes
    C11a H11a O1a . 0.95 2.48 2.801(3) 99.6 yes
    C12 H12b Cg1 2_566 0.95 2.88 3.781(4) 152 yes
_shelx_space_group_comment
;
The symmetry employed for this shelxl refinement is uniquely defined
by the following loop, which should always be used as a source of
symmetry information in preference to the above space-group names.
They are only intended as comments.
;
_shelx_estimated_absorpt_T_min     0.813
_shelx_estimated_absorpt_T_max     0.923
_shelx_hkl_file
;
   0   0   2   41.18    0.52
   0   0  -2   41.15    0.59
   0   0   3   86.96    1.18
   0   0  -3   87.69    1.13
   0   0   4   32.98    0.52
   0   0  -4   34.27    0.63
   0   0   5  196.04    3.05
   0   0  -5  202.40    3.19
   0   0   6   87.47    1.46
   0   0  -6   91.31    1.54
   0   0   7   22.85    0.58
   0   0  -7   23.41    0.78
   0   0   8    1.73    0.45
   0   0  -8    1.94    0.32
   0   0   9    3.56    0.37
   0   0  -9    3.68    0.42
   0   0  10    1.97    0.42
   0   0  10    1.67    0.53
   0   0 -10    1.01    0.62
   0   0  11    1.98    0.78
   0   0  11    1.69    0.40
   0   0 -11    1.46    0.45
   0   0  12    0.41    0.40
   0   1 -11   -0.14    0.41
   0  -1  11    0.33    0.40
   0  -1  11    0.24    0.35
   0   1 -10    1.45    0.65
   0  -1  10    1.23    0.57
   0   1  -9    0.99    0.36
   0  -1   9    0.53    0.51
   0   1  -8    8.38    0.69
   0  -1   8    8.30    0.43
   0   1  -7   12.52    0.48
   0  -1   7   12.11    0.44
   0   1  -6   56.18    1.05
   0  -1   6   55.68    1.16
   0   1  -5   49.92    1.00
   0  -1   5   49.18    0.96
   0   1  -4   57.73    0.99
   0  -1   4   59.14    0.98
   0   1  -3    6.33    0.26
   0  -1   3    6.13    0.18
   0   1  -2  100.32    1.40
   0  -1   2  102.59    1.31
   0   1  -1 1586.35   25.78
   0  -1   1 1616.10   26.31
   0   1   1  522.15    7.15
   0   1   1  534.13    7.14
   0  -1  -1  517.49    7.04
   0  -1  -1  546.45    7.29
   0   1   2    4.78    0.17
   0  -1  -2    4.79    0.16
   0   1   3   22.62    0.33
   0  -1  -3   23.44    0.34
   0   1   4   11.39    0.32
   0  -1  -4   11.57    0.25
   0   1   5   37.00    0.62
   0  -1  -5   38.28    0.65
   0   1   6   92.93    1.63
   0  -1  -6   95.83    1.58
   0   1   7   23.44    0.70
   0  -1  -7   24.21    0.60
   0   1   8   32.92    0.85
   0  -1  -8   36.48    1.18
   0   1   9   16.27    0.66
   0   1   9   11.83    0.72
   0  -1  -9   13.26    0.79
   0   1  10    1.48    0.65
   0   1  10    0.63    0.30
   0  -1 -10    1.35    0.35
   0   1  11    3.26    0.55
   0   1  11    1.48    0.62
   0  -1 -11    2.13    0.46
   0   1  12    1.87    0.92
   0   1  12    1.11    0.41
   0  -1 -12    0.89    0.48
   0   2 -11    0.45    0.48
   0  -2  11    1.22    0.64
   0   2 -10    0.02    0.54
   0  -2  10    0.00    0.47
   0   2  -9    5.27    0.51
   0  -2   9    5.30    0.67
   0   2  -8    7.59    0.50
   0  -2   8    6.55    0.44
   0   2  -7    7.39    0.63
   0  -2   7    6.88    0.39
   0   2  -6   16.28    0.69
   0  -2   6   16.43    0.48
   0   2  -5  201.14    3.48
   0  -2   5  191.47    3.21
   0   2  -4    2.02    0.21
   0  -2   4    0.35    0.37
   0   2  -3   53.77    0.91
   0  -2   3   52.01    0.77
   0   2  -2  120.72    1.62
   0  -2   2  125.80    1.76
   0   2  -1  397.22    5.53
   0  -2   1  408.75    5.64
   0  -2   0  372.40    4.90
   0   2   1 1272.45   20.25
   0   2   1 1300.35   20.47
   0  -2  -1 1267.48   20.14
   0  -2  -1 1262.56   19.91
   0   2   2   16.84    0.35
   0   2   2   16.62    0.27
   0  -2  -2   15.96    0.26
   0  -2  -2   16.54    0.26
   0   2   3   35.31    0.62
   0   2   3   34.98    0.52
   0  -2  -3   36.76    0.48
   0   2   4   90.15    1.30
   0   2   4   92.91    1.25
   0  -2  -4   95.89    1.30
   0   2   5  122.27    1.98
   0   2   5  112.82    1.64
   0  -2  -5  119.18    1.84
   0   2   6   99.00    1.82
   0   2   6   88.34    1.43
   0  -2  -6   91.79    1.48
   0   2   7    5.15    0.53
   0   2   7    4.36    0.37
   0  -2  -7    4.13    0.40
   0   2   8   57.64    1.26
   0   2   8   45.71    1.04
   0  -2  -8   48.61    1.33
   0   2   9    0.50    0.31
   0   2   9    0.16    0.21
   0  -2  -9   -0.27    0.40
   0   2  10    3.69    0.77
   0   2  10    2.08    0.51
   0  -2 -10    2.91    0.40
   0   2  11    3.61    0.60
   0   2  11    2.13    0.39
   0  -2 -11    2.72    0.45
   0   2  12    4.23    1.04
   0   2  12    2.09    0.66
   0  -2 -12    2.45    0.52
   0   3 -11    0.74    0.52
   0  -3  11    1.08    0.72
   0   3 -10    1.89    0.82
   0  -3  10    2.37    0.72
   0   3  -9    5.47    0.82
   0  -3   9    4.66    0.47
   0   3  -8    6.63    0.52
   0  -3   8    7.35    0.50
   0   3  -7   22.41    0.76
   0  -3   7   22.97    0.71
   0   3  -6   31.11    0.80
   0  -3   6   30.40    0.93
   0   3  -5    0.46    0.33
   0  -3   5    0.10    0.31
   0   3  -4   39.42    0.74
   0  -3   4   40.05    0.73
   0   3  -3   20.94    0.45
   0  -3   3   21.25    0.47
   0   3  -2  505.85    7.85
   0  -3   2  536.66    8.11
   0   3  -1    4.24    0.17
   0  -3   1    4.42    0.16
   0  -3   0   12.32    0.23
   0   3   1  230.21    3.10
   0  -3  -1  233.07    3.13
   0  -3  -1  239.36    3.12
   0   3   2   46.91    0.66
   0   3   2   46.74    0.59
   0  -3  -2   45.38    0.63
   0  -3  -2   47.13    0.59
   0   3   3    5.68    0.30
   0   3   3    5.84    0.21
   0  -3  -3    5.70    0.15
   0   3   4  402.54    6.03
   0   3   4  403.27    5.84
   0  -3  -4  420.44    6.16
   0   3   5   34.41    0.79
   0   3   5   31.42    0.61
   0  -3  -5   33.95    0.65
   0   3   6   42.84    0.83
   0   3   6   37.47    0.79
   0  -3  -6   39.46    0.83
   0   3   7   44.91    0.98
   0   3   7   38.28    0.80
   0  -3  -7   41.58    0.85
   0   3   8    2.40    0.38
   0   3   8    2.57    0.25
   0  -3  -8    2.36    0.27
   0   3   9    6.61    0.51
   0   3   9    4.56    0.34
   0  -3  -9    5.22    0.38
   0   3  10    9.07    0.95
   0   3  10    5.18    0.40
   0  -3 -10    5.24    0.47
   0   3  11    4.38    0.61
   0   3  11    2.51    0.57
   0  -3 -11    2.96    0.44
   0   4 -10    0.93    0.52
   0  -4  10    0.69    0.44
   0   4  -9    4.74    0.90
   0  -4   9    4.88    0.55
   0   4  -8    5.14    0.79
   0  -4   8    5.21    0.48
   0   4  -7    1.47    0.56
   0  -4   7    1.72    0.34
   0   4  -6    1.36    0.53
   0  -4   6    1.51    0.30
   0   4  -5   -0.02    0.22
   0  -4   5    0.49    0.32
   0   4  -4   42.28    1.02
   0  -4   4   42.67    0.85
   0   4  -3   21.51    0.64
   0  -4   3   22.28    0.62
   0   4  -2    0.40    0.25
   0  -4   2    0.40    0.25
   0  -4   1   13.67    0.41
   0  -4   0    0.58    0.12
   0  -4   0    0.81    0.19
   0   4   1    3.44    0.13
   0  -4  -1    3.60    0.13
   0  -4  -1    3.55    0.16
   0   4   2  108.80    1.51
   0   4   2  107.94    1.46
   0  -4  -2  105.39    1.46
   0  -4  -2  106.39    1.45
   0   4   3  564.02    8.79
   0   4   3  568.52    8.52
   0  -4  -3  592.13    9.32
   0  -4  -3  576.26    8.76
   0   4   4   64.65    1.16
   0   4   4   62.86    0.98
   0  -4  -4   63.80    0.93
   0   4   5   75.87    1.41
   0   4   5   71.50    1.16
   0  -4  -5   72.93    1.21
   0   4   6    2.31    0.42
   0   4   6    2.06    0.26
   0  -4  -6    2.05    0.28
   0   4   7   79.81    1.78
   0   4   7   62.36    1.29
   0  -4  -7   61.89    1.36
   0   4   8   50.62    1.10
   0  -4  -8   52.94    1.17
   0   4   9   11.31    0.91
   0   4   9    8.03    0.41
   0  -4  -9    9.80    0.45
   0   4  10    8.17    0.91
   0   4  10    4.09    0.37
   0  -4 -10    4.87    0.63
   0   4  11    2.06    0.52
   0   4  11    0.68    0.30
   0  -4 -11    0.83    0.54
   0   5 -10    2.19    0.66
   0  -5  10    2.93    0.92
   0   5  -9    0.01    0.70
   0  -5   9    0.70    0.63
   0   5  -8    3.39    0.81
   0  -5   8    3.20    0.72
   0   5  -7   11.93    0.69
   0  -5   7   12.56    0.91
   0   5  -6    0.66    0.31
   0  -5   6    0.23    0.28
   0   5  -5   11.35    0.71
   0  -5   5   12.52    0.50
   0   5  -4    5.15    0.35
   0  -5   4    5.66    0.48
   0   5  -3   15.01    0.60
   0  -5   3   15.65    0.45
   0  -5   2   88.90    1.47
   0  -5   1    9.69    0.29
   0  -5   0    7.46    0.24
   0  -5   0    7.00    0.19
   0  -5   0    8.00    0.25
   0  -5  -1   27.96    0.45
   0  -5  -1   27.81    0.50
   0   5   2  229.68    3.38
   0  -5  -2  224.36    3.44
   0  -5  -2  229.91    3.38
   0   5   3  109.67    1.79
   0   5   3  109.92    1.62
   0  -5  -3  105.70    1.60
   0  -5  -3  111.09    1.57
   0   5   4   43.31    0.90
   0   5   4   41.22    0.72
   0  -5  -4   40.71    0.64
   0   5   5   50.96    0.93
   0   5   5   48.86    0.88
   0  -5  -5   50.81    0.84
   0   5   6   36.98    1.02
   0   5   6   31.98    0.62
   0  -5  -6   34.75    0.67
   0   5   7   13.91    0.55
   0   5   7   12.21    0.38
   0  -5  -7   12.58    0.41
   0   5   8   19.15    0.96
   0   5   8   14.95    0.62
   0  -5  -8   15.59    0.67
   0   5   9   11.63    0.93
   0   5   9    8.29    0.41
   0  -5  -9    8.79    0.45
   0   5  10    3.37    0.78
   0   5  10    1.37    0.45
   0  -5 -10    2.50    0.51
   0   5  11    0.65    0.48
   0   5  11    0.34    0.43
   0  -5 -11    1.15    0.50
   0   6  -9    0.27    0.51
   0  -6   9    0.42    0.46
   0   6  -8    3.98    0.59
   0  -6   8    3.62    0.52
   0  -6   7   -0.02    0.29
   0   6  -6    3.08    0.66
   0  -6   6    2.85    0.40
   0   6  -5    5.58    0.46
   0  -6   5    6.30    0.63
   0   6  -4    6.01    0.62
   0  -6   4    6.90    0.40
   0  -6   3   47.34    1.19
   0  -6   2    1.27    0.22
   0  -6   1   55.20    0.93
   0  -6   1   58.70    1.07
   0  -6   0   12.95    0.35
   0  -6   0   12.30    0.36
   0  -6   0   13.36    0.37
   0  -6  -1    0.33    0.17
   0  -6  -1    0.10    0.16
   0  -6  -2  133.03    2.06
   0  -6  -2  133.04    2.08
   0   6   3   68.77    1.26
   0   6   3   64.89    1.01
   0  -6  -3   66.08    1.23
   0  -6  -3   64.44    1.02
   0   6   4   50.84    1.09
   0   6   4   48.66    0.78
   0  -6  -4   49.36    0.80
   0   6   5   13.18    0.42
   0   6   5   12.71    0.32
   0  -6  -5   13.30    0.44
   0   6   6    0.25    0.23
   0   6   6    0.11    0.22
   0  -6  -6    0.29    0.15
   0   6   7   10.04    0.69
   0   6   7    7.10    0.42
   0  -6  -7    7.91    0.33
   0   6   8   19.93    0.73
   0   6   8   15.23    0.64
   0  -6  -8   16.28    0.69
   0   6   9   13.56    0.69
   0   6   9    8.92    0.42
   0  -6  -9    9.34    0.65
   0   6  10    0.76    0.45
   0   6  10    0.57    0.38
   0  -6 -10    0.67    0.44
   0  -6 -11    0.66    0.33
   0   7  -8    0.73    0.53
   0  -7   8    1.14    0.46
   0   7  -7    4.91    0.92
   0  -7   7    5.77    0.59
   0   7  -6    3.27    0.76
   0  -7   6    3.15    0.68
   0   7  -5    8.06    0.56
   0  -7   5    9.04    0.76
   0  -7   4   23.23    0.77
   0  -7   3    6.55    0.59
   0  -7   2   41.05    0.95
   0  -7   1   13.01    0.41
   0  -7   1   13.70    0.62
   0  -7   0   10.35    0.36
   0  -7   0   10.10    0.39
   0  -7   0   11.09    0.53
   0  -7  -1   54.27    1.06
   0  -7  -1   53.61    0.93
   0  -7  -1   59.86    1.27
   0  -7  -2   11.45    0.42
   0  -7  -2   11.24    0.40
   0   7   3   31.75    0.78
   0  -7  -3   30.22    0.77
   0  -7  -3   31.84    0.69
   0   7   4    9.50    0.49
   0   7   4    9.10    0.28
   0  -7  -4    8.96    0.38
   0   7   5    1.77    0.25
   0   7   5    1.86    0.26
   0  -7  -5    1.92    0.28
   0   7   6   28.01    0.75
   0   7   6   26.46    0.69
   0  -7  -6   27.10    0.60
   0   7   7    0.30    0.27
   0   7   7    0.27    0.25
   0  -7  -7    0.30    0.18
   0   7   8    9.29    0.80
   0   7   8    7.18    0.48
   0  -7  -8    7.50    0.38
   0   7   9   11.13    0.67
   0   7   9    8.27    0.40
   0  -7  -9    8.56    0.64
   0   7  10    0.75    0.46
   0   7  10    0.63    0.39
   0  -7 -10    0.48    0.28
   0   8  -8    1.35    0.62
   0  -8   8    2.15    0.86
   0  -8   7    1.25    0.73
   0  -8   6    6.15    0.87
   0  -8   5    2.63    0.66
   0  -8   4   13.07    0.63
   0  -8   3    9.41    0.52
   0  -8   2   17.50    0.56
   0  -8   2   18.66    0.86
   0  -8   1   10.57    0.41
   0  -8   1    9.82    0.36
   0  -8   1   10.62    0.46
   0  -8   0    6.75    0.35
   0  -8   0    6.99    0.28
   0  -8   0    7.53    0.54
   0  -8  -1    0.58    0.24
   0  -8  -1    0.89    0.26
   0  -8  -1    1.02    0.36
   0  -8  -2    3.90    0.33
   0  -8  -2    3.72    0.32
   0  -8  -3    7.84    0.44
   0  -8  -3    7.61    0.39
   0   8   4    5.18    0.43
   0  -8  -4    4.75    0.35
   0   8   5    8.19    0.56
   0  -8  -5    8.39    0.31
   0   8   6    0.64    0.41
   0   8   6    0.39    0.17
   0  -8  -6    0.63    0.28
   0   8   7    2.45    0.57
   0   8   7    2.67    0.34
   0  -8  -7    2.26    0.38
   0   8   8    2.66    0.41
   0   8   8    2.06    0.37
   0  -8  -8    1.61    0.42
   0   8   9    3.86    0.72
   0   8   9    1.92    0.27
   0  -8  -9    2.02    0.30
   0  -9   6    0.95    0.69
   0  -9   5    2.58    0.72
   0  -9   4    5.30    0.79
   0  -9   3   21.09    0.71
   0  -9   3   22.43    0.90
   0  -9   2    3.93    0.35
   0  -9   2    4.15    0.42
   0  -9   1    0.25    0.24
   0  -9   1    0.60    0.20
   0  -9   1    1.01    0.43
   0  -9   0    1.29    0.20
   0  -9   0    1.39    0.21
   0  -9   0    2.00    0.29
   0  -9  -1   14.89    0.55
   0  -9  -1   14.99    0.46
   0  -9  -1   16.88    0.77
   0  -9  -2    0.17    0.25
   0  -9  -2    0.19    0.16
   0  -9  -2    0.03    0.22
   0  -9  -3    7.04    0.34
   0  -9  -3    7.48    0.43
   0  -9  -4    3.55    0.36
   0   9   5    0.65    0.38
   0  -9  -5    0.57    0.19
   0   9   6    2.05    0.33
   0  -9  -6    2.43    0.25
   0   9   7    1.85    0.37
   0   9   7    2.09    0.35
   0  -9  -7    2.05    0.26
   0   9   8    2.95    0.67
   0   9   8    1.63    0.38
   0  -9  -8    2.00    0.28
   0 -10   5    2.39    0.77
   0 -10   4    3.13    0.74
   0 -10   3    4.35    0.41
   0 -10   3    4.45    0.75
   0 -10   2    2.11    0.34
   0 -10   2    2.66    0.47
   0 -10   2    2.49    0.63
   0 -10   1    2.13    0.33
   0 -10   1    2.06    0.28
   0 -10   1    1.93    0.37
   0 -10   0    6.16    0.44
   0 -10   0    7.23    0.51
   0 -10   0    7.43    0.67
   0 -10  -1    0.34    0.30
   0 -10  -1    0.92    0.34
   0 -10  -1    0.95    0.46
   0 -10  -2    9.44    0.41
   0 -10  -2   10.84    0.56
   0 -10  -2   11.42    0.54
   0 -10  -3    1.90    0.37
   0 -10  -3    2.25    0.36
   0 -10  -3    1.96    0.48
   0 -10  -4    3.67    0.39
   0 -10  -5    0.21    0.29
   0  10   6    2.21    0.35
   0 -10  -6    2.35    0.41
   0  10   7    3.88    0.43
   0 -10  -7    3.81    0.48
   0 -11   3    2.04    0.54
   0 -11   3    2.38    0.48
   0 -11   2    3.56    0.54
   0 -11   2    2.92    0.47
   0 -11   1    0.71    0.31
   0 -11   1    0.66    0.26
   0 -11   1    0.55    0.57
   0 -11   0   -0.04    0.27
   0 -11   0   -0.07    0.35
   0 -11   0    0.75    0.45
   0 -11  -1    3.70    0.44
   0 -11  -1    4.81    0.36
   0 -11  -1    5.23    0.69
   0 -11  -2    4.64    0.47
   0 -11  -2    5.33    0.36
   0 -11  -2    6.85    0.47
   0 -11  -3    2.78    0.43
   0 -11  -3    2.94    0.38
   0 -11  -4    0.61    0.35
   0 -11  -4    0.89    0.47
   0 -11  -5    2.29    0.41
   1 -11  -5    0.37    0.18
   1 -11  -5   -0.09    0.37
   1 -11  -4    0.00    0.41
   1 -11  -4    0.37    0.29
   1 -11  -4    0.35    0.37
   1 -11  -3    1.50    0.46
   1 -11  -3    1.10    0.33
   1 -11  -3    1.08    0.43
   1 -11  -2    2.25    0.32
   1 -11  -2    2.56    0.37
   1 -11  -2    1.95    0.32
   1 -11  -1    0.15    0.35
   1 -11  -1    0.33    0.30
   1 -11  -1    0.20    0.24
   1 -11   0    2.95    0.47
   1 -11   0    2.45    0.43
   1 -11   0    2.94    0.39
   1 -11   1    0.04    0.35
   1 -11   1    0.26    0.21
   1 -11   1    0.25    0.44
   1 -11   2    0.50    0.35
   1 -11   2    0.12    0.37
   1 -11   2    0.22    0.48
   1 -11   3    1.04    0.60
   1 -10  -7    0.65    0.32
  -1  10   7    0.64    0.56
   1 -10  -6    0.80    0.20
   1 -10  -5   -0.17    0.25
   1 -10  -4    3.09    0.35
   1 -10  -4    3.25    0.35
   1 -10  -4    3.38    0.31
   1 -10  -3    1.78    0.45
   1 -10  -3    1.96    0.21
   1 -10  -3    1.98    0.41
   1 -10  -2    1.48    0.28
   1 -10  -2    1.85    0.32
   1 -10  -2    1.67    0.41
   1 -10  -1    0.57    0.36
   1 -10  -1    0.62    0.29
   1 -10  -1    0.50    0.24
   1 -10   0    0.98    0.36
   1 -10   0    0.69    0.31
   1 -10   0    0.82    0.42
   1 -10   1    2.36    0.27
   1 -10   1    2.18    0.39
   1 -10   1    1.91    0.51
   1 -10   2    2.90    0.44
   1 -10   2    2.77    0.44
   1 -10   2    2.36    0.38
   1 -10   3    3.26    0.44
   1 -10   3    3.34    0.44
   1 -10   4    1.96    0.41
   1 -10   5    2.37    0.47
   1  -9  -8    4.90    0.47
  -1   9   8    7.33    0.89
  -1   9   8    4.69    0.42
   1  -9  -7    2.17    0.35
  -1   9   7    2.76    0.43
   1  -9  -6    0.23    0.23
  -1   9   6   -0.02    0.27
   1  -9  -5    9.09    0.51
   1  -9  -5    9.51    0.34
   1  -9  -4    0.67    0.37
   1  -9  -4    0.33    0.23
   1  -9  -3    4.02    0.32
   1  -9  -3    4.27    0.33
   1  -9  -3    4.20    0.30
   1  -9  -2    6.58    0.51
   1  -9  -2    6.28    0.37
   1  -9  -2    6.83    0.49
   1  -9  -1    6.78    0.50
   1  -9  -1    6.46    0.29
   1  -9  -1    7.47    0.52
   1  -9   0   10.56    0.55
   1  -9   0    9.73    0.48
   1  -9   0   10.22    0.61
   1  -9   1    1.54    0.36
   1  -9   1    1.48    0.32
   1  -9   1    1.68    0.29
   1  -9   2    3.46    0.41
   1  -9   2    3.79    0.55
   1  -9   3    6.11    0.33
   1  -9   3    5.50    0.66
   1  -9   4    1.49    0.37
   1  -9   5    3.91    0.49
   1  -9   6    1.79    0.46
   1  -8  -9    0.44    0.34
  -1   8   9    0.60    0.66
  -1   8   9    0.40    0.29
   1  -8  -8    5.78    0.33
  -1   8   8    8.09    0.59
  -1   8   8    4.86    0.41
   1  -8  -7    6.98    0.32
  -1   8   7    8.73    0.80
  -1   8   7    6.57    0.39
   1  -8  -6    3.13    0.22
  -1   8   6    2.75    0.58
  -1   8   6    2.83    0.20
   1  -8  -5    1.16    0.28
   1  -8  -5    1.23    0.24
  -1   8   5    1.01    0.44
   1  -8  -4    7.19    0.56
   1  -8  -4    7.27    0.35
  -1   8   4    7.36    0.38
   1  -8  -3   16.99    0.71
   1  -8  -3   17.69    0.51
   1  -8  -2   26.07    0.82
   1  -8  -2   26.44    0.55
   1  -8  -2   26.44    0.80
   1  -8  -1   23.49    0.76
   1  -8  -1   21.79    0.61
   1  -8  -1   25.15    0.78
   1  -8   0    0.37    0.21
   1  -8   0   -0.12    0.17
   1  -8   0   -0.09    0.14
   1  -8   1    6.99    0.43
   1  -8   1    7.68    0.53
   1  -8   2   15.16    0.59
   1  -8   2   14.90    0.57
   1  -8   3   -0.24    0.40
   1  -8   4    7.80    0.72
   1  -8   5    1.37    0.36
   1  -8   6    1.27    0.40
  -1   8  -6    0.96    0.45
   1  -8   7    0.20    0.39
  -1   8  -7    0.63    0.44
   1  -7 -10    0.45    0.36
  -1   7  10    0.61    0.43
  -1   7  10    0.03    0.19
   1  -7  -9    1.66    0.41
  -1   7   9    3.29    0.77
  -1   7   9    1.84    0.35
   1  -7  -8    7.27    0.49
  -1   7   8    9.73    0.60
  -1   7   8    6.47    0.44
   1  -7  -7   11.66    0.49
  -1   7   7   13.20    0.88
  -1   7   7   10.40    0.45
   1  -7  -6   11.89    0.46
  -1   7   6   13.40    0.57
  -1   7   6   11.68    0.42
   1  -7  -5   13.72    0.51
   1  -7  -5   13.99    0.45
  -1   7   5   14.10    0.53
  -1   7   5   14.42    0.42
   1  -7  -4   20.91    0.77
   1  -7  -4   21.97    0.52
  -1   7   4   21.01    0.77
   1  -7  -3   12.92    0.58
   1  -7  -3   13.56    0.31
   1  -7  -2   44.76    1.06
   1  -7  -2   44.98    0.76
   1  -7  -2   48.84    1.05
   1  -7  -1   65.14    1.23
   1  -7  -1   67.63    1.22
   1  -7  -1   70.02    1.41
   1  -7   0    6.93    0.39
   1  -7   0    6.75    0.23
   1  -7   0    7.13    0.41
   1  -7   1    5.42    0.25
   1  -7   1    5.20    0.43
   1  -7   2    1.96    0.25
   1  -7   3   14.80    0.74
   1  -7   4    3.32    0.53
  -1   7  -4    3.13    0.38
   1  -7   5    2.37    0.36
  -1   7  -5    2.22    0.61
   1  -7   6    2.81    0.40
  -1   7  -6    2.35    0.47
   1  -7   7    0.53    0.37
  -1   7  -7    0.72    0.66
   1  -7   8    2.45    0.51
  -1   7  -8    2.51    0.88
   1  -6 -10    1.66    0.47
  -1   6  10    3.19    0.54
  -1   6  10    1.22    0.40
   1  -6  -9    3.78    0.32
  -1   6   9    6.30    0.56
  -1   6   9    3.58    0.28
   1  -6  -8    6.01    0.45
  -1   6   8    8.45    0.82
  -1   6   8    5.28    0.39
   1  -6  -7   44.02    1.05
  -1   6   7   53.77    1.28
  -1   6   7   42.08    0.97
   1  -6  -6   27.11    0.67
  -1   6   6   28.06    1.02
  -1   6   6   25.58    0.52
   1  -6  -5    3.27    0.30
   1  -6  -5    3.40    0.25
  -1   6   5    3.48    0.48
  -1   6   5    3.12    0.16
   1  -6  -4   53.47    1.26
   1  -6  -4   55.32    0.94
  -1   6   4   54.76    1.06
  -1   6   4   54.80    0.91
   1  -6  -3   30.09    0.80
   1  -6  -3   30.90    0.57
  -1   6   3   30.73    0.65
   1  -6  -2  170.04    2.85
   1  -6  -2  172.62    2.56
   1  -6  -1   27.27    0.66
   1  -6  -1   27.59    0.53
   1  -6  -1   29.99    0.65
   1  -6   0    6.22    0.31
   1  -6   0    5.26    0.18
   1  -6   0    6.56    0.34
   1  -6   1    3.43    0.32
   1  -6   2    6.69    0.30
   1  -6   3    4.99    0.45
  -1   6  -3    4.41    0.49
   1  -6   4    9.06    0.44
  -1   6  -4    8.98    0.64
   1  -6   5   10.43    0.50
  -1   6  -5    9.31    0.53
   1  -6   6    0.28    0.29
  -1   6  -6    0.14    0.50
   1  -6   7    0.14    0.32
   1  -6   8    0.92    0.40
  -1   6  -8    0.73    0.47
   1  -6   9    1.37    0.49
  -1   6  -9    1.71    0.56
   1  -5 -11    0.39    0.30
  -1   5  11    1.28    0.52
  -1   5  11    0.40    0.39
   1  -5 -10    3.09    0.35
  -1   5  10    2.38    0.46
   1  -5  -9    5.45    0.36
  -1   5   9    7.97    0.59
  -1   5   9    4.61    0.31
   1  -5  -8    3.62    0.39
  -1   5   8    4.75    0.45
  -1   5   8    2.86    0.35
   1  -5  -7    2.48    0.21
  -1   5   7    3.11    0.57
  -1   5   7    2.35    0.19
   1  -5  -6   47.62    0.85
  -1   5   6   51.24    1.12
  -1   5   6   44.77    0.90
   1  -5  -5   37.38    0.71
  -1   5   5   37.95    0.80
  -1   5   5   35.00    0.57
   1  -5  -4   23.91    0.70
   1  -5  -4   24.50    0.40
  -1   5   4   24.33    0.71
  -1   5   4   24.24    0.45
   1  -5  -3  177.73    3.02
   1  -5  -3  184.98    2.57
  -1   5   3  176.84    2.80
  -1   5   3  189.44    2.68
   1  -5  -2    4.54    0.21
   1  -5  -2    4.37    0.18
  -1   5   2    4.51    0.31
   1  -5  -1   47.75    0.78
   1  -5  -1   48.03    0.68
   1  -5  -1   52.31    0.87
   1  -5   0   85.56    1.39
   1  -5   0   88.71    1.33
   1  -5   1    0.37    0.21
   1  -5   2   30.19    0.74
  -1   5  -2   29.10    0.75
   1  -5   3   69.25    1.28
  -1   5  -3   64.73    1.27
   1  -5   4    4.41    0.43
  -1   5  -4    4.03    0.31
   1  -5   5    9.18    0.59
  -1   5  -5    7.88    0.64
   1  -5   6    0.12    0.42
  -1   5  -6    0.36    0.30
   1  -5   7   13.55    0.87
  -1   5  -7   13.14    0.69
   1  -5   8    4.75    0.75
  -1   5  -8    4.31    0.56
   1  -5   9    1.94    0.74
  -1   5  -9    2.28    0.53
   1  -5  10    1.20    0.79
  -1   5 -10    1.10    0.57
   1  -4 -11    2.67    0.41
  -1   4  11    2.10    0.51
   1  -4 -10    2.75    0.35
  -1   4  10    4.65    0.56
  -1   4  10    2.39    0.45
   1  -4  -9    2.11    0.43
  -1   4   9    3.07    0.46
  -1   4   9    2.15    0.37
   1  -4  -8    0.64    0.32
  -1   4   8    1.12    0.33
  -1   4   8    0.52    0.17
   1  -4  -7   46.53    1.09
  -1   4   7   54.53    1.18
  -1   4   7   41.83    0.99
   1  -4  -6    6.12    0.32
  -1   4   6    6.90    0.54
  -1   4   6    5.53    0.20
   1  -4  -5   64.67    1.08
  -1   4   5   72.60    1.47
   1  -4  -4   81.20    1.33
   1  -4  -4   84.84    1.18
  -1   4   4   85.42    1.55
  -1   4   4   81.50    1.18
   1  -4  -3   58.79    0.96
   1  -4  -3   62.15    0.86
  -1   4   3   62.00    1.12
  -1   4   3   60.52    0.78
   1  -4  -2   10.01    0.26
   1  -4  -2   10.36    0.17
  -1   4   2   10.26    0.27
   1  -4  -1   32.53    0.60
   1  -4  -1   31.38    0.41
   1  -4   0  383.91    5.84
   1  -4   0  413.04    6.21
   1  -4   1  157.84    2.37
  -1   4  -1  141.70    2.11
   1  -4   2  105.61    1.61
  -1   4  -2  100.86    1.71
   1  -4   3   44.46    0.93
  -1   4  -3   43.60    0.82
   1  -4   4   26.74    0.58
  -1   4  -4   25.14    0.59
   1  -4   5    5.01    0.46
  -1   4  -5    4.14    0.49
   1  -4   6   64.40    1.63
  -1   4  -6   61.65    1.66
   1  -4   7    3.46    0.59
  -1   4  -7    3.55    0.64
   1  -4   8    2.89    0.41
  -1   4  -8    2.30    0.70
   1  -4   9    3.43    0.48
  -1   4  -9    2.47    0.83
   1  -4  10    1.19    0.46
  -1   4 -10    1.37    0.53
   1  -3 -11    3.07    0.64
  -1   3  11    5.16    0.63
  -1   3  11    2.03    0.36
   1  -3 -10    3.56    0.59
  -1   3  10    6.29    0.59
  -1   3  10    3.09    0.49
   1  -3  -9    1.89    0.28
  -1   3   9    3.27    0.44
  -1   3   9    1.82    0.37
   1  -3  -8    9.22    0.39
  -1   3   8   13.95    0.82
  -1   3   8    8.84    0.48
   1  -3  -7   44.77    1.11
  -1   3   7   57.49    1.21
  -1   3   7   43.44    1.01
   1  -3  -6   50.45    0.99
  -1   3   6   55.69    1.04
  -1   3   6   47.17    0.82
   1  -3  -5  126.76    1.88
  -1   3   5  128.01    2.03
  -1   3   5  118.50    1.83
   1  -3  -4   51.94    0.87
   1  -3  -4   54.80    0.82
  -1   3   4   53.55    0.90
  -1   3   4   52.94    0.78
   1  -3  -3   12.12    0.40
   1  -3  -3   11.32    0.22
  -1   3   3   11.61    0.40
  -1   3   3   11.17    0.22
   1  -3  -2    3.56    0.24
   1  -3  -2    3.41    0.10
  -1   3   2    3.48    0.17
  -1   3   2    3.46    0.10
   1  -3  -1    0.48    0.15
   1  -3  -1    0.52    0.06
  -1   3   1    0.48    0.10
   1  -3   0  505.44    7.30
   1  -3   1  357.91    5.04
  -1   3  -1  340.50    5.00
   1  -3   2  644.92    9.97
  -1   3  -2  621.27    9.70
   1  -3   3   28.13    0.55
  -1   3  -3   29.14    0.54
   1  -3   4    0.51    0.15
  -1   3  -4    0.50    0.18
   1  -3   5   31.74    0.67
  -1   3  -5   31.41    0.72
   1  -3   6   24.11    0.65
  -1   3  -6   24.98    0.71
   1  -3   7   21.33    0.70
  -1   3  -7   21.52    0.75
   1  -3   8    4.06    0.42
  -1   3  -8    4.64    0.48
   1  -3   9    1.58    0.40
  -1   3  -9    2.40    0.72
   1  -3  10    0.39    0.53
  -1   3 -10   -0.17    0.37
   1  -3  11    0.32    0.70
  -1   3 -11    0.46    0.50
   1  -2 -11    1.29    0.59
  -1   2  11    1.86    0.81
  -1   2  11    1.13    0.50
   1  -2 -10    0.99    0.50
  -1   2  10    2.08    0.46
  -1   2  10    0.62    0.27
   1  -2  -9    0.84    0.26
  -1   2   9    1.43    0.37
  -1   2   9    0.46    0.35
   1  -2  -8    6.18    0.35
  -1   2   8    8.10    0.73
  -1   2   8    4.96    0.32
   1  -2  -7    6.17    0.42
  -1   2   7    7.82    0.62
  -1   2   7    5.71    0.26
   1  -2  -6   33.24    0.75
  -1   2   6   38.25    0.97
  -1   2   6   30.64    0.59
   1  -2  -5  119.82    1.89
  -1   2   5  124.74    1.90
  -1   2   5  114.67    1.70
   1  -2  -4  143.61    1.98
  -1   2   4  138.05    2.03
  -1   2   4  135.83    1.92
   1  -2  -3   11.60    0.27
   1  -2  -3   12.11    0.22
  -1   2   3   11.94    0.37
  -1   2   3   11.38    0.22
   1  -2  -2   91.93    1.32
   1  -2  -2   96.88    1.12
  -1   2   2   85.69    1.17
  -1   2   2   92.55    1.07
   1  -2  -1   25.04    0.38
   1  -2  -1   26.25    0.29
  -1   2   1   25.50    0.39
   1  -2   0  319.24    4.09
  -1   2   0  301.51    3.98
   1  -2   1 9999.00  235.07
  -1   2  -1 9688.56  228.57
   1  -2   2    0.84    0.11
  -1   2  -2    0.73    0.12
   1  -2   3   37.54    0.68
  -1   2  -3   37.80    0.61
   1  -2   4   48.95    0.91
  -1   2  -4   49.33    0.82
   1  -2   5   33.17    0.77
  -1   2  -5   32.97    0.67
   1  -2   6   88.55    1.80
  -1   2  -6   88.67    1.65
   1  -2   7   32.80    0.82
  -1   2  -7   32.61    1.12
   1  -2   8    8.86    0.47
  -1   2  -8    8.88    0.76
   1  -2   9    0.18    0.49
  -1   2  -9    0.18    0.34
   1  -2  10    0.56    0.63
  -1   2 -10    0.92    0.73
   1  -2  11    1.08    0.46
  -1   2 -11    1.62    0.52
   1  -1 -11    2.15    0.66
  -1   1  11    3.71    0.86
  -1   1  11    1.51    0.37
   1  -1 -10    1.26    0.54
  -1   1  10    1.75    0.45
  -1   1  10    1.09    0.46
   1  -1  -9    3.34    0.36
  -1   1   9    4.38    0.46
  -1   1   9    3.15    0.47
   1  -1  -8    1.11    0.44
  -1   1   8    2.95    0.55
  -1   1   8    1.46    0.25
   1  -1  -7   18.98    0.66
  -1   1   7   23.25    0.83
  -1   1   7   18.12    0.62
   1  -1  -6   24.95    0.53
  -1   1   6   26.57    0.78
  -1   1   6   24.28    0.50
   1  -1  -5   82.75    1.37
  -1   1   5   91.44    1.55
  -1   1   5   77.88    1.29
   1  -1  -4   76.18    1.07
  -1   1   4   72.66    1.09
  -1   1   4   71.77    1.07
   1  -1  -3   79.32    1.05
  -1   1   3   73.50    1.02
  -1   1   3   76.77    0.96
   1  -1  -2   89.26    1.26
   1  -1  -2  103.86    1.22
  -1   1   2   89.70    1.25
  -1   1   2   98.42    1.16
   1  -1  -1   86.49    1.09
   1  -1  -1  100.51    1.04
  -1   1   1   88.39    1.11
  -1   1   1   92.50    0.96
   1  -1   1  224.36    2.76
  -1   1  -1  219.59    2.72
   1  -1   2  434.54    6.07
  -1   1  -2  443.76    6.22
   1  -1   3    2.36    0.13
  -1   1  -3    2.47    0.14
   1  -1   4   34.62    0.67
  -1   1  -4   35.27    0.60
   1  -1   5   12.36    0.34
  -1   1  -5   12.52    0.49
   1  -1   6   24.69    0.56
  -1   1  -6   23.98    0.59
   1  -1   7   47.38    1.21
  -1   1  -7   48.18    1.29
   1  -1   8    6.63    0.42
  -1   1  -8    6.43    0.44
   1  -1   9   12.02    0.87
  -1   1  -9   12.92    0.68
   1  -1  10    7.44    0.82
  -1   1 -10    7.81    0.92
   1  -1  11    0.53    0.38
  -1   1 -11    0.22    0.44
   1   0 -11    0.94    0.45
  -1   0  11    2.56    0.51
  -1   0  11    1.09    0.58
   1   0 -10    1.48    0.60
  -1   0  10    1.36    0.67
  -1   0  10    1.61    0.33
   1   0  -9    2.45    0.39
  -1   0   9    4.26    0.43
  -1   0   9    2.97    0.34
   1   0  -8   16.61    0.85
  -1   0   8   23.45    0.94
  -1   0   8   16.88    0.74
   1   0  -7   13.56    0.63
  -1   0   7   15.63    0.49
  -1   0   7   13.60    0.56
   1   0  -6   10.50    0.35
  -1   0   6   11.04    0.37
  -1   0   6   10.58    0.32
   1   0  -5   44.89    0.89
  -1   0   5   43.55    0.73
   1   0  -4  376.53    5.68
  -1   0   4  350.74    5.25
   1   0  -3    0.25    0.09
  -1   0   3    0.24    0.17
  -1   0   3    0.38    0.13
   1   0  -2   14.49    0.30
  -1   0   2   12.83    0.32
  -1   0   2   13.96    0.22
   1   0  -1  171.69    2.11
   1   0  -1  190.35    2.25
  -1   0   1  174.87    2.15
  -1   0   1  189.97    2.24
   1   0   1  330.27    4.21
  -1   0  -1  329.71    4.21
   1   0   2  927.64   13.86
  -1   0  -2  900.98   13.59
   1   0   3    1.25    0.17
  -1   0  -3    1.25    0.11
   1   0   4   29.46    0.48
  -1   0  -4   29.43    0.58
   1   0   5   76.50    1.30
  -1   0  -5   76.75    1.30
   1   0   6   76.20    1.41
  -1   0  -6   76.40    1.30
   1   0   7   58.03    1.14
  -1   0  -7   60.62    1.21
   1   0   8    1.24    0.43
  -1   0  -8    0.74    0.32
   1   0   9   26.32    0.86
  -1   0  -9   25.61    1.21
   1   0  10   -0.29    0.47
  -1   0 -10    0.28    0.33
   1   0  11    2.25    0.44
  -1   0 -11    2.58    0.51
   1   1 -11    1.18    0.45
  -1  -1  11    1.26    0.47
   1   1 -10    0.54    0.57
  -1  -1  10    0.06    0.59
  -1  -1  10    0.96    0.51
   1   1  -9    8.82    0.81
  -1  -1   9   11.57    0.58
  -1  -1   9    8.35    0.50
   1   1  -8   13.33    0.59
  -1  -1   8   12.22    0.51
   1   1  -7   20.16    0.62
  -1  -1   7   18.59    0.56
   1   1  -6   60.21    1.33
  -1  -1   6   56.12    1.05
   1   1  -5   36.93    0.83
  -1  -1   5   35.25    0.76
   1   1  -4    2.59    0.20
  -1  -1   4    2.67    0.19
   1   1  -3  123.82    1.70
  -1  -1   3  122.32    1.66
   1   1  -2  124.20    1.63
  -1  -1   2  125.66    1.63
  -1  -1   1 1982.62   33.50
  -1  -1   1 2075.85   35.63
   1   1   0  159.75    1.89
  -1  -1   0  161.05    1.93
   1   1   1   15.87    0.22
  -1  -1  -1   15.69    0.22
   1   1   2  318.26    4.24
  -1  -1  -2  317.68    4.24
   1   1   3   51.40    0.68
  -1  -1  -3   51.85    0.76
   1   1   4   28.26    0.46
  -1  -1  -4   28.31    0.55
   1   1   5  331.51    4.97
  -1  -1  -5  346.70    5.20
   1   1   6   19.35    0.57
  -1  -1  -6   19.21    0.58
   1   1   7   17.75    0.49
  -1  -1  -7   18.27    0.68
   1   1   8   27.09    0.75
  -1  -1  -8   28.26    1.06
   1   1   9    4.41    0.57
  -1  -1  -9    3.99    0.42
   1   1  10    3.64    0.64
  -1  -1 -10    3.94    0.48
   1   1  11    4.93    0.60
   1   1  11    2.88    0.46
  -1  -1 -11    3.55    0.53
   1   1  12    2.12    0.89
   1   1  12    1.19    0.66
  -1  -1 -12    1.01    0.51
   1   2 -11    1.69    0.51
  -1  -2  11    2.36    0.49
  -1  -2  11    1.63    0.71
   1   2 -10    3.70    0.54
  -1  -2  10    5.07    0.50
  -1  -2  10    3.02    0.72
   1   2  -9    2.91    0.66
  -1  -2   9    1.83    0.59
   1   2  -8   11.24    0.58
  -1  -2   8   11.39    0.74
   1   2  -7   14.33    0.56
  -1  -2   7   13.81    0.69
   1   2  -6    2.48    0.27
  -1  -2   6    1.59    0.40
   1   2  -5    4.77    0.42
  -1  -2   5    4.79    0.27
   1   2  -4    0.59    0.16
  -1  -2   4   -0.16    0.25
   1   2  -3  103.23    1.50
  -1  -2   3  105.00    1.50
   1   2  -2   19.55    0.35
  -1  -2   2   20.10    0.35
  -1  -2   1   95.09    1.27
  -1  -2   0   24.88    0.34
   1   2   1   32.40    0.48
  -1  -2  -1   32.93    0.43
   1   2   2    3.31    0.12
  -1  -2  -2    3.56    0.17
   1   2   3  210.51    2.78
  -1  -2  -3  215.06    2.85
   1   2   4  599.56    9.12
  -1  -2  -4  599.69    9.06
   1   2   5   51.27    0.90
  -1  -2  -5   53.44    0.84
   1   2   6   45.49    0.80
  -1  -2  -6   47.76    0.95
   1   2   7    1.92    0.35
  -1  -2  -7    1.97    0.24
   1   2   8   71.15    1.67
  -1  -2  -8   75.55    1.58
   1   2   9   29.02    0.84
  -1  -2  -9   30.08    0.92
   1   2  10    7.91    0.61
   1   2  10    6.54    0.47
  -1  -2 -10    7.00    0.52
   1   2  11    4.33    0.89
   1   2  11    2.39    0.67
  -1  -2 -11    3.67    0.48
   1   2  12    0.30    0.48
   1   2  12   -0.06    0.34
  -1  -2 -12    0.42    0.39
   1   3 -11    1.25    0.56
  -1  -3  11    1.96    0.73
  -1  -3  11    1.55    0.49
   1   3 -10    3.44    0.84
  -1  -3  10    2.57    0.47
   1   3  -9    7.63    0.91
  -1  -3   9    6.61    0.55
   1   3  -8    2.34    0.61
  -1  -3   8    2.16    0.35
   1   3  -7   12.81    0.79
  -1  -3   7   14.11    0.78
   1   3  -6   38.20    1.16
  -1  -3   6   39.52    1.09
   1   3  -5    2.71    0.28
  -1  -3   5    2.59    0.26
   1   3  -4   36.63    0.72
  -1  -3   4   37.73    0.72
   1   3  -3    6.91    0.28
  -1  -3   3    7.99    0.30
   1   3  -2   74.81    1.13
  -1  -3   2   78.67    1.26
  -1  -3   1  304.36    4.33
  -1  -3   0   12.83    0.16
  -1  -3   0   12.81    0.27
   1   3   1   16.85    0.25
   1   3   1   17.05    0.32
  -1  -3  -1   16.54    0.26
   1   3   2   75.22    1.02
   1   3   2   77.79    1.05
  -1  -3  -2   77.91    1.05
   1   3   3  485.46    7.11
   1   3   3  499.15    7.28
  -1  -3  -3  524.36    7.63
   1   3   4  156.21    2.23
   1   3   4  165.99    2.36
  -1  -3  -4  162.58    2.37
   1   3   5   75.93    1.20
   1   3   5   77.37    1.16
  -1  -3  -5   80.52    1.21
   1   3   6   58.61    1.03
   1   3   6   56.77    1.08
  -1  -3  -6   59.62    1.00
   1   3   7   43.09    0.92
   1   3   7   40.14    0.81
  -1  -3  -7   41.32    1.00
   1   3   8    9.18    0.71
   1   3   8    7.54    0.54
  -1  -3  -8    8.48    0.59
   1   3   9   20.24    1.03
   1   3   9   16.34    0.79
  -1  -3  -9   17.54    0.64
   1   3  10   10.50    0.66
   1   3  10    7.86    0.70
  -1  -3 -10    8.64    0.54
   1   3  11    1.72    0.82
   1   3  11    1.81    0.37
  -1  -3 -11    1.71    0.41
   1   4 -10    2.91    0.60
  -1  -4  10    2.47    0.54
   1   4  -9    3.25    0.86
  -1  -4   9    3.07    0.49
   1   4  -8    4.11    0.75
  -1  -4   8    3.43    0.45
   1   4  -7   11.37    0.85
  -1  -4   7   12.03    0.58
   1   4  -6    1.22    0.32
  -1  -4   6    1.33    0.47
   1   4  -5   17.80    0.77
  -1  -4   5   18.38    0.55
   1   4  -4   19.86    0.54
  -1  -4   4   21.67    0.70
   1   4  -3   31.55    0.81
  -1  -4   3   33.33    0.80
  -1  -4   2  136.15    2.07
  -1  -4   1   19.01    0.54
  -1  -4   0  141.05    1.75
  -1  -4   0  132.93    1.79
   1   4   1    5.45    0.15
  -1  -4  -1    5.30    0.14
  -1  -4  -1    5.54    0.22
   1   4   2    3.42    0.18
   1   4   2    3.55    0.22
  -1  -4  -2    3.70    0.14
   1   4   3  455.51    6.73
   1   4   3  446.25    6.66
  -1  -4  -3  468.15    6.97
   1   4   4   81.52    1.33
   1   4   4   82.15    1.25
  -1  -4  -4   82.89    1.29
   1   4   5   60.15    1.00
   1   4   5   61.24    1.06
  -1  -4  -5   62.80    0.98
   1   4   6    9.17    0.52
   1   4   6    9.20    0.42
  -1  -4  -6    9.40    0.31
   1   4   7    0.60    0.40
   1   4   7    0.81    0.19
  -1  -4  -7    0.43    0.20
   1   4   8   15.27    0.82
   1   4   8   12.90    0.62
  -1  -4  -8   12.92    0.65
   1   4   9   22.19    0.81
   1   4   9   17.21    0.80
  -1  -4  -9   18.44    0.66
   1   4  10    9.59    0.65
   1   4  10    7.05    0.47
  -1  -4 -10    6.98    0.52
   1   4  11    0.11    0.68
   1   4  11    0.41    0.45
  -1  -4 -11    0.18    0.32
   1   5 -10    1.44    0.58
  -1  -5  10    1.58    0.81
   1   5  -9    1.93    0.85
  -1  -5   9    1.66    0.75
   1   5  -8    2.32    0.51
  -1  -5   8    2.73    0.72
   1   5  -7    1.78    0.45
  -1  -5   7    2.33    0.64
   1   5  -6   22.23    0.82
  -1  -5   6   22.92    0.78
   1   5  -5    9.78    0.50
  -1  -5   5    9.01    0.65
   1   5  -4   28.17    0.96
  -1  -5   4   30.31    0.74
  -1  -5   3   78.12    1.40
  -1  -5   2   14.00    0.41
  -1  -5   1  165.23    2.55
  -1  -5   0   22.02    0.34
  -1  -5   0   21.41    0.38
  -1  -5  -1   41.04    0.59
  -1  -5  -1   41.64    0.63
   1   5   2  219.46    3.16
   1   5   2  233.80    3.39
  -1  -5  -2  215.76    3.19
   1   5   3    3.87    0.17
   1   5   3    4.02    0.17
  -1  -5  -3    4.04    0.25
   1   5   4   83.48    1.41
   1   5   4   84.26    1.25
  -1  -5  -4   84.29    1.37
   1   5   5   10.14    0.33
   1   5   5   10.00    0.28
  -1  -5  -5   10.13    0.30
   1   5   6    9.00    0.53
   1   5   6    8.33    0.30
  -1  -5  -6    8.93    0.32
   1   5   7   46.07    1.23
   1   5   7   40.56    0.82
  -1  -5  -7   42.88    0.88
   1   5   8    0.69    0.28
   1   5   8    0.04    0.32
  -1  -5  -8    0.26    0.34
   1   5   9   13.06    0.62
   1   5   9    9.86    0.47
  -1  -5  -9   11.27    0.51
   1   5  10    9.76    0.97
   1   5  10    6.49    0.46
  -1  -5 -10    8.12    0.51
   1   5  11    0.50    0.73
   1   5  11    0.38    0.31
  -1  -5 -11    0.33    0.53
   1   6  -9    2.44    0.67
  -1  -6   9    3.23    0.58
   1   6  -8    9.47    0.84
  -1  -6   8   10.38    0.74
  -1  -6   7    5.65    0.56
   1   6  -6    4.56    0.76
  -1  -6   6    3.16    0.70
   1   6  -5   18.66    0.74
  -1  -6   5   20.53    0.99
  -1  -6   4   19.41    0.64
  -1  -6   3   75.47    1.50
  -1  -6   2   48.44    1.19
  -1  -6   1   50.76    0.78
  -1  -6   1   55.49    1.20
  -1  -6   0   25.75    0.44
  -1  -6   0   25.20    0.57
  -1  -6   0   27.89    0.60
  -1  -6  -1   11.51    0.27
  -1  -6  -1   11.57    0.28
   1   6   2    0.25    0.10
  -1  -6  -2    0.42    0.15
  -1  -6  -2    0.40    0.13
   1   6   3   19.52    0.39
   1   6   3   19.38    0.39
  -1  -6  -3   20.08    0.50
   1   6   4   18.12    0.52
   1   6   4   18.74    0.40
  -1  -6  -4   17.83    0.51
   1   6   5    5.56    0.42
   1   6   5    6.23    0.36
  -1  -6  -5    5.89    0.37
   1   6   6   10.04    0.55
   1   6   6    8.77    0.32
  -1  -6  -6    9.11    0.33
   1   6   7    2.51    0.30
   1   6   7    1.84    0.22
  -1  -6  -7    1.88    0.24
   1   6   8    3.92    0.60
   1   6   8    3.26    0.43
  -1  -6  -8    3.68    0.47
   1   6   9    3.08    0.66
   1   6   9    2.22    0.30
  -1  -6  -9    2.34    0.32
   1   6  10    3.29    0.79
   1   6  10    2.82    0.51
  -1  -6 -10    2.89    0.59
   1   6  11    7.14    0.69
   1   6  11    3.79    0.66
  -1  -6 -11    4.69    0.50
  -1  -7   9    1.81    0.58
   1   7  -8    3.55    0.72
  -1  -7   8    4.60    0.64
   1   7  -7    2.07    0.54
  -1  -7   7    2.26    0.49
  -1  -7   6   10.51    0.95
  -1  -7   5    4.52    0.46
  -1  -7   4   14.69    0.63
  -1  -7   3   22.67    0.96
  -1  -7   2   88.86    2.00
  -1  -7   1    7.65    0.26
  -1  -7   1    7.14    0.29
  -1  -7   1    8.08    0.39
  -1  -7   0    0.48    0.14
  -1  -7   0    0.40    0.15
  -1  -7   0    0.69    0.22
  -1  -7  -1   13.04    0.34
  -1  -7  -1   13.22    0.46
  -1  -7  -2   47.68    0.86
  -1  -7  -2   49.21    0.99
   1   7   3    0.45    0.22
  -1  -7  -3    0.39    0.16
   1   7   4   12.43    0.36
   1   7   4   11.85    0.34
  -1  -7  -4   12.21    0.47
   1   7   5    7.36    0.46
   1   7   5    7.57    0.40
  -1  -7  -5    7.33    0.30
   1   7   6    1.57    0.41
   1   7   6    1.49    0.20
  -1  -7  -6    0.99    0.22
   1   7   7    9.85    0.67
   1   7   7    8.93    0.37
  -1  -7  -7    9.59    0.40
   1   7   8    5.96    0.67
   1   7   8    4.86    0.48
  -1  -7  -8    5.01    0.53
   1   7   9    5.47    0.50
   1   7   9    4.15    0.52
  -1  -7  -9    4.57    0.57
   1   7  10    8.93    0.67
   1   7  10    6.38    0.64
  -1  -7 -10    6.80    0.51
  -1  -8   8    3.51    0.67
  -1  -8   7    4.98    0.96
  -1  -8   6    1.68    0.75
  -1  -8   5    3.92    0.49
  -1  -8   4    6.33    0.52
  -1  -8   3   23.20    1.08
  -1  -8   2   17.64    0.48
  -1  -8   2   20.24    0.69
  -1  -8   1    8.41    0.30
  -1  -8   1    8.72    0.35
  -1  -8   1    9.69    0.68
  -1  -8   0   12.08    0.36
  -1  -8   0   12.79    0.54
  -1  -8   0   13.43    0.52
  -1  -8  -1   16.09    0.44
  -1  -8  -1   17.50    0.59
  -1  -8  -1   18.84    0.60
  -1  -8  -2    1.79    0.22
  -1  -8  -2    1.28    0.20
  -1  -8  -3   38.05    0.78
   1   8   4    4.92    0.38
  -1  -8  -4    5.44    0.39
   1   8   5   10.77    0.55
   1   8   5   11.33    0.50
  -1  -8  -5   11.71    0.52
   1   8   6    0.23    0.36
   1   8   6    0.42    0.18
  -1  -8  -6    0.47    0.32
   1   8   7    7.80    0.66
   1   8   7    7.09    0.35
  -1  -8  -7    7.02    0.54
   1   8   8    7.40    0.50
   1   8   8    6.31    0.54
  -1  -8  -8    6.63    0.41
   1   8   9    0.51    0.58
   1   8   9    0.62    0.39
  -1  -8  -9    0.51    0.28
  -1  -9   6    0.54    0.72
  -1  -9   5    1.46    0.74
  -1  -9   4    5.34    0.54
  -1  -9   3    4.74    0.31
  -1  -9   3    5.65    0.53
  -1  -9   2    8.87    0.37
  -1  -9   2   10.09    0.64
  -1  -9   2   10.23    0.81
  -1  -9   1    7.61    0.33
  -1  -9   1    8.14    0.55
  -1  -9   1    9.63    0.53
  -1  -9   0    1.69    0.22
  -1  -9   0    2.18    0.40
  -1  -9   0    1.91    0.52
  -1  -9  -1    2.48    0.17
  -1  -9  -1    3.11    0.27
  -1  -9  -1    2.92    0.37
  -1  -9  -2   22.39    0.53
  -1  -9  -2   25.34    0.65
  -1  -9  -3   17.85    0.51
  -1  -9  -4    8.94    0.37
   1   9   5    0.69    0.33
  -1  -9  -5    0.73    0.22
   1   9   6    6.44    0.56
   1   9   6    6.56    0.34
  -1  -9  -6    6.85    0.37
   1   9   7    3.59    0.57
   1   9   7    3.26    0.28
  -1  -9  -7    3.34    0.33
   1   9   8    2.65    0.59
   1   9   8    1.75    0.28
  -1  -9  -8    2.69    0.50
  -1 -10   5    2.05    0.82
  -1 -10   4    4.24    0.87
  -1 -10   3    0.57    0.30
  -1 -10   3    0.84    0.63
  -1 -10   2    2.04    0.18
  -1 -10   2    2.23    0.33
  -1 -10   2    2.68    0.44
  -1 -10   1    6.65    0.35
  -1 -10   1    7.55    0.62
  -1 -10   1    7.94    0.81
  -1 -10   0   16.18    0.59
  -1 -10   0   18.27    1.02
  -1 -10  -1    2.17    0.27
  -1 -10  -1    2.68    0.47
  -1 -10  -1    3.02    0.41
  -1 -10  -2   32.73    1.05
  -1 -10  -2   37.02    1.33
  -1 -10  -3    3.70    0.31
  -1 -10  -4    3.09    0.30
  -1 -10  -5    4.87    0.35
   1  10   6    3.23    0.32
  -1 -10  -6    3.21    0.33
   1  10   7    3.09    0.37
  -1 -10  -7    2.95    0.51
  -1 -11   3    1.71    0.36
  -1 -11   3    1.58    0.48
  -1 -11   2    1.04    0.32
  -1 -11   2    0.42    0.69
  -1 -11   1    6.67    0.69
  -1 -11   1    7.26    0.90
  -1 -11   0    1.03    0.50
  -1 -11   0    1.91    0.67
  -1 -11  -1   23.84    0.80
  -1 -11  -1   24.93    1.00
  -1 -11  -2    3.13    0.52
  -1 -11  -2    3.09    0.44
  -1 -11  -3    1.84    0.45
  -1 -11  -3    2.17    0.60
  -1 -11  -4    1.47    0.43
  -1 -11  -5    4.67    0.37
   2 -11  -4    1.87    0.62
   2 -11  -3   -0.18    0.28
   2 -11  -2    1.12    0.52
   2 -11  -2    1.32    0.20
   2 -11  -2    0.88    0.38
   2 -11  -1    1.30    0.48
   2 -11  -1    1.05    0.31
   2 -11  -1    0.75    0.39
   2 -11   0    2.00    0.35
   2 -11   0    2.02    0.37
   2 -11   0    1.62    0.46
   2 -11   1    1.11    0.48
   2 -11   1    1.20    0.23
   2 -11   1    1.05    0.29
   2 -11   2    0.45    0.28
   2 -11   2    0.25    0.34
   2 -11   2    0.55    0.28
   2 -10  -5    1.28    0.58
   2 -10  -4    0.42    0.34
   2 -10  -4    0.77    0.15
   2 -10  -4    0.79    0.29
   2 -10  -3    2.07    0.53
   2 -10  -3    1.80    0.18
   2 -10  -3    1.78    0.22
   2 -10  -2    3.19    0.36
   2 -10  -2    3.02    0.32
   2 -10  -2    3.01    0.39
   2 -10  -1    7.13    0.64
   2 -10  -1    6.21    0.30
   2 -10  -1    6.66    0.52
   2 -10   0    2.60    0.51
   2 -10   0    2.30    0.34
   2 -10   0    2.72    0.42
   2 -10   1   -0.16    0.38
   2 -10   1    0.18    0.27
   2 -10   1    0.48    0.34
   2 -10   2    2.41    0.49
   2 -10   2    1.95    0.26
   2 -10   2    2.45    0.49
   2 -10   3    2.28    0.46
   2 -10   3    2.31    0.56
   2 -10   4    0.13    0.45
  -2   9   8    1.29    0.75
  -2   9   7    4.38    0.54
   2  -9  -6    4.29    0.33
  -2   9   6    6.17    0.50
   2  -9  -5    5.52    0.49
   2  -9  -5    5.00    0.23
   2  -9  -5    4.80    0.39
   2  -9  -4    2.90    0.58
   2  -9  -4    3.04    0.18
   2  -9  -4    2.90    0.23
   2  -9  -3    5.90    0.43
   2  -9  -3    5.58    0.23
   2  -9  -3    5.56    0.38
   2  -9  -2    2.75    0.32
   2  -9  -2    2.46    0.18
   2  -9  -2    2.76    0.33
   2  -9  -1   13.68    0.75
   2  -9  -1   13.52    0.60
   2  -9   0   15.48    0.76
   2  -9   0   13.70    0.55
   2  -9   0   14.29    0.53
   2  -9   1    1.39    0.27
   2  -9   1    1.29    0.29
   2  -9   1    1.22    0.39
   2  -9   2    1.35    0.41
   2  -9   2    1.04    0.41
   2  -9   3    0.14    0.21
   2  -9   3    0.21    0.39
   2  -9   4    2.20    0.56
   2  -9   5    0.66    0.53
   2  -9   6    0.68    0.37
  -2   8   9    2.92    0.87
   2  -8  -8    1.46    0.30
  -2   8   8    2.06    0.48
  -2   8   8    1.27    0.16
   2  -8  -7    1.58    0.27
  -2   8   7    3.44    0.45
   2  -8  -6   21.62    0.86
   2  -8  -6   18.86    0.57
  -2   8   6   22.69    1.12
   2  -8  -5    5.77    0.68
   2  -8  -5    5.66    0.30
  -2   8   5    6.11    0.46
   2  -8  -4    2.84    0.35
   2  -8  -4    2.66    0.22
   2  -8  -4    2.75    0.29
   2  -8  -3   17.03    0.82
   2  -8  -3   16.48    0.38
   2  -8  -3   17.50    0.56
   2  -8  -2    9.59    0.63
   2  -8  -2    9.29    0.35
   2  -8  -2   10.11    0.44
   2  -8  -1   35.49    1.11
   2  -8  -1   33.63    0.77
   2  -8  -1   35.62    0.93
   2  -8   0    6.17    0.34
   2  -8   0    4.96    0.31
   2  -8   0    5.16    0.39
   2  -8   1    2.07    0.26
   2  -8   1    1.91    0.23
   2  -8   2    1.57    0.24
   2  -8   2    1.65    0.38
   2  -8   3    2.41    0.45
   2  -8   4    1.91    0.51
   2  -8   5    1.72    0.55
  -2   8  -5    1.50    0.41
   2  -8   6    2.05    0.62
  -2   8  -6    1.62    0.71
   2  -8   7    0.17    0.34
  -2   8  -7    0.06    0.40
   2  -7  -9    2.12    0.39
  -2   7   9    5.33    0.90
   2  -7  -8    2.09    0.21
  -2   7   8    3.36    0.51
  -2   7   8    2.20    0.27
   2  -7  -7    1.54    0.25
  -2   7   7    2.03    0.64
  -2   7   7    1.46    0.21
   2  -7  -6    3.67    0.41
   2  -7  -6    2.81    0.26
  -2   7   6    4.23    0.65
   2  -7  -5   30.15    1.12
   2  -7  -5   25.86    0.60
  -2   7   5   29.41    1.13
   2  -7  -4   14.55    0.57
   2  -7  -4   14.60    0.38
  -2   7   4   14.88    0.55
   2  -7  -3    8.78    0.42
   2  -7  -3    8.91    0.28
   2  -7  -3    9.27    0.27
   2  -7  -2   41.65    0.99
   2  -7  -2   39.04    0.75
   2  -7  -2   42.36    0.90
   2  -7  -1    1.20    0.22
   2  -7  -1    0.70    0.17
   2  -7  -1    0.83    0.22
   2  -7   0   25.15    0.64
   2  -7   0   22.66    0.56
   2  -7   0   26.34    0.70
   2  -7   1   22.78    0.77
   2  -7   1   22.16    0.57
   2  -7   2   -0.01    0.24
   2  -7   3   10.62    0.63
   2  -7   4    6.87    0.60
  -2   7  -4    6.00    0.65
   2  -7   5    1.34    0.49
  -2   7  -5    1.62    0.55
   2  -7   6    1.27    0.57
  -2   7  -6    1.94    0.40
   2  -7   7    0.51    0.48
  -2   7  -7   -0.22    0.35
   2  -7   8    3.05    0.53
  -2   7  -8    2.76    0.91
   2  -6 -10    2.23    0.45
  -2   6  10    5.30    0.99
  -2   6  10    1.96    0.38
   2  -6  -9    1.91    0.37
  -2   6   9    3.86    0.81
  -2   6   9    1.48    0.31
   2  -6  -8    1.43    0.19
  -2   6   8    1.82    0.43
  -2   6   8    1.39    0.25
   2  -6  -7    0.54    0.21
  -2   6   7    0.41    0.54
  -2   6   7    0.60    0.19
   2  -6  -6   21.51    0.74
   2  -6  -6   19.62    0.51
  -2   6   6   22.52    0.77
  -2   6   6   19.57    0.48
   2  -6  -5    4.60    0.56
   2  -6  -5    4.54    0.16
  -2   6   5    4.84    0.37
  -2   6   5    4.01    0.20
   2  -6  -4   26.49    0.72
   2  -6  -4   27.39    0.51
  -2   6   4   28.63    0.95
   2  -6  -3   36.22    0.84
   2  -6  -3   37.19    0.63
  -2   6   3   37.37    0.84
   2  -6  -2   20.17    0.68
   2  -6  -2   19.30    0.38
   2  -6  -2   20.70    0.45
   2  -6  -1    1.62    0.33
   2  -6  -1    1.52    0.15
   2  -6  -1    1.89    0.19
   2  -6   0   16.18    0.44
   2  -6   0   17.66    0.48
   2  -6   1   75.83    1.37
   2  -6   2   34.70    0.93
  -2   6  -2   31.41    0.78
   2  -6   3   22.93    0.63
  -2   6  -3   21.76    0.83
   2  -6   4    9.38    0.44
  -2   6  -4    8.83    0.64
   2  -6   5    5.66    0.39
  -2   6  -5    5.79    0.44
   2  -6   6    3.02    0.57
  -2   6  -6    3.18    0.64
   2  -6   7   11.59    0.96
   2  -6   8    0.07    0.55
  -2   6  -8    0.09    0.60
   2  -6   9    0.63    0.43
  -2   6  -9   -0.18    0.75
  -2   5  11    0.44    0.35
   2  -5 -10    2.38    0.31
  -2   5  10    5.64    0.97
  -2   5  10    2.06    0.26
   2  -5  -9    2.39    0.28
  -2   5   9    4.87    0.84
  -2   5   9    2.44    0.24
   2  -5  -8    1.15    0.29
  -2   5   8    2.26    0.63
  -2   5   8    1.33    0.25
   2  -5  -7    2.85    0.29
  -2   5   7    4.00    0.41
  -2   5   7    2.80    0.25
   2  -5  -6   23.14    0.49
  -2   5   6   26.71    0.81
  -2   5   6   20.75    0.44
   2  -5  -5   58.23    1.22
   2  -5  -5   57.04    0.97
  -2   5   5   61.87    1.30
  -2   5   5   55.10    0.91
   2  -5  -4   71.32    1.39
   2  -5  -4   73.10    1.03
  -2   5   4   73.28    1.38
  -2   5   4   70.65    1.03
   2  -5  -3   30.22    0.68
   2  -5  -3   31.90    0.49
  -2   5   3   31.80    0.68
   2  -5  -2    5.22    0.38
   2  -5  -2    5.06    0.15
   2  -5  -2    5.44    0.19
   2  -5  -1    1.58    0.18
   2  -5  -1    1.34    0.11
   2  -5  -1    1.63    0.14
   2  -5   0    9.65    0.30
   2  -5   0    9.99    0.29
   2  -5   1  147.98    2.46
   2  -5   2  117.69    1.98
  -2   5  -2  106.39    1.90
   2  -5   3  114.76    2.27
  -2   5  -3  107.54    2.19
   2  -5   4    8.16    0.51
  -2   5  -4    8.42    0.39
   2  -5   5    0.61    0.38
  -2   5  -5    0.31    0.39
   2  -5   6    9.89    0.50
  -2   5  -6    9.41    0.51
   2  -5   7    7.48    0.51
  -2   5  -7    6.63    0.55
   2  -5   8    6.25    0.54
  -2   5  -8    5.19    0.58
   2  -5   9    0.67    0.69
  -2   5  -9    0.99    0.47
   2  -5  10    0.11    0.66
  -2   5 -10    0.13    0.73
   2  -4 -11    1.33    0.51
  -2   4  11    3.43    0.93
  -2   4  11    0.61    0.42
   2  -4 -10    0.83    0.42
  -2   4  10    1.26    0.80
  -2   4  10    0.78    0.34
   2  -4  -9    0.63    0.21
  -2   4   9    0.94    0.64
  -2   4   9    0.48    0.27
   2  -4  -8    0.15    0.16
  -2   4   8    0.70    0.51
  -2   4   8    0.09    0.21
   2  -4  -7    2.62    0.20
  -2   4   7    3.88    0.41
  -2   4   7    2.50    0.26
   2  -4  -6    7.71    0.33
  -2   4   6    9.60    0.65
  -2   4   6    7.20    0.29
   2  -4  -5   23.91    0.62
   2  -4  -5   23.97    0.47
  -2   4   5   27.01    0.86
  -2   4   5   22.27    0.37
   2  -4  -4   78.95    1.63
   2  -4  -4   79.98    1.15
  -2   4   4   82.54    1.66
  -2   4   4   78.51    1.08
   2  -4  -3   23.71    0.54
   2  -4  -3   25.15    0.36
  -2   4   3   25.07    0.69
  -2   4   3   24.49    0.36
   2  -4  -2   15.77    0.50
   2  -4  -2   15.70    0.22
  -2   4   2   15.75    0.49
   2  -4  -1   45.29    0.88
   2  -4  -1   45.70    0.59
   2  -4  -1   49.47    0.68
   2  -4   0   17.17    0.47
   2  -4   0   18.45    0.35
   2  -4   1  186.05    2.84
  -2   4  -1  168.20    2.57
   2  -4   2 1481.83   27.53
  -2   4  -2 1405.48   27.33
   2  -4   3    0.73    0.26
  -2   4  -3    0.59    0.28
   2  -4   4   15.28    0.55
  -2   4  -4   15.23    0.45
   2  -4   5   15.76    0.49
  -2   4  -5   14.85    0.70
   2  -4   6   17.45    0.59
  -2   4  -6   17.13    0.87
   2  -4   7   23.32    1.01
  -2   4  -7   22.76    1.13
   2  -4   8    7.01    0.76
  -2   4  -8    6.36    0.86
   2  -4   9    1.76    0.44
  -2   4  -9    1.63    0.48
   2  -4  10    0.42    0.40
  -2   4 -10   -0.28    0.43
   2  -3 -11    0.09    0.44
  -2   3  11    0.87    0.76
  -2   3  11    0.11    0.23
   2  -3 -10    1.53    0.50
  -2   3  10    4.90    0.83
  -2   3  10    1.70    0.41
   2  -3  -9    1.29    0.25
  -2   3   9    2.93    0.67
  -2   3   9    1.26    0.21
   2  -3  -8    3.83    0.28
  -2   3   8    6.83    0.70
  -2   3   8    3.73    0.24
   2  -3  -7    2.47    0.34
  -2   3   7    2.83    0.38
  -2   3   7    2.53    0.19
   2  -3  -6   23.84    0.59
  -2   3   6   27.70    0.70
  -2   3   6   23.47    0.53
   2  -3  -5   22.02    0.54
   2  -3  -5   20.56    0.44
  -2   3   5   22.31    0.55
  -2   3   5   19.26    0.40
   2  -3  -4   78.35    1.32
   2  -3  -4   77.44    1.12
  -2   3   4   76.45    1.28
  -2   3   4   73.44    1.02
   2  -3  -3   78.43    1.41
   2  -3  -3   81.75    1.04
  -2   3   3   79.15    1.27
  -2   3   3   78.93    0.96
   2  -3  -2   56.15    1.02
   2  -3  -2   58.81    0.66
  -2   3   2   55.00    0.99
   2  -3  -1   76.47    1.15
   2  -3  -1   76.98    0.87
   2  -3  -1   83.66    0.98
   2  -3   0   24.27    0.35
  -2   3   0   23.08    0.37
   2  -3   1  774.92   12.24
  -2   3  -1  750.60   12.17
   2  -3   2  102.27    1.47
  -2   3  -2  103.08    1.52
   2  -3   3  145.36    2.30
  -2   3  -3  139.23    2.16
   2  -3   4    4.97    0.35
  -2   3  -4    5.18    0.37
   2  -3   5   23.11    0.56
  -2   3  -5   22.30    0.75
   2  -3   6    3.15    0.30
  -2   3  -6    3.00    0.50
   2  -3   7   11.79    0.73
  -2   3  -7   11.34    0.56
   2  -3   8   15.76    0.67
  -2   3  -8   15.25    0.73
   2  -3   9    0.90    0.39
  -2   3  -9    1.97    0.72
   2  -3  10    1.79    0.79
  -2   3 -10    2.84    0.58
   2  -3  11    2.38    0.59
  -2   3 -11    1.95    1.01
   2  -2 -11    1.80    0.41
  -2   2  11    3.93    0.62
  -2   2  11    2.12    0.34
   2  -2 -10    2.04    0.52
  -2   2  10    3.91    0.79
  -2   2  10    1.70    0.44
   2  -2  -9    1.21    0.27
  -2   2   9    2.83    0.64
  -2   2   9    1.18    0.23
   2  -2  -8    6.46    0.50
  -2   2   8    9.80    0.76
  -2   2   8    5.78    0.43
   2  -2  -7   39.71    1.02
  -2   2   7   35.60    0.78
   2  -2  -6   16.05    0.39
  -2   2   6   19.34    0.53
  -2   2   6   15.47    0.36
   2  -2  -5   11.53    0.34
  -2   2   5   12.98    0.56
  -2   2   5   10.72    0.24
   2  -2  -4   47.77    0.83
   2  -2  -4   50.01    0.77
  -2   2   4   49.79    0.86
  -2   2   4   48.83    0.71
   2  -2  -3  188.77    2.99
   2  -2  -3  211.73    2.75
  -2   2   3  195.39    3.07
  -2   2   3  197.17    2.51
   2  -2  -2    3.56    0.18
   2  -2  -2    3.59    0.07
  -2   2   2    3.16    0.18
  -2   2   2    3.33    0.06
   2  -2  -1   41.75    0.63
   2  -2   0  189.20    2.26
  -2   2   0  149.04    1.82
   2  -2   1  215.93    2.78
  -2   2  -1  209.21    2.74
   2  -2   2   61.26    0.83
  -2   2  -2   60.36    0.84
   2  -2   3  154.98    2.35
  -2   2  -3  154.33    2.29
   2  -2   4    4.95    0.21
  -2   2  -4    4.80    0.23
   2  -2   5   17.84    0.57
  -2   2  -5   17.53    0.60
   2  -2   6   37.04    0.81
  -2   2  -6   36.07    0.81
   2  -2   7   23.37    0.90
  -2   2  -7   21.70    0.70
   2  -2   8   20.91    0.72
  -2   2  -8   19.28    1.06
   2  -2   9    0.23    0.30
  -2   2  -9   -0.38    0.33
   2  -2  10    9.02    1.02
  -2   2 -10    9.86    0.78
   2  -2  11    0.17    0.40
  -2   2 -11    0.02    0.72
   2  -1 -11    1.45    0.42
  -2   1  11    3.71    0.58
  -2   1  11    1.10    0.53
   2  -1 -10    1.52    0.56
  -2   1  10    2.23    0.75
  -2   1  10    1.25    0.46
   2  -1  -9    0.56    0.26
  -2   1   9    0.37    0.55
  -2   1   9    0.15    0.21
   2  -1  -8   21.03    0.84
  -2   1   8   19.94    0.75
   2  -1  -7   17.36    0.52
  -2   1   7   16.55    0.59
   2  -1  -6   30.47    0.66
  -2   1   6   36.59    0.77
  -2   1   6   28.03    0.57
   2  -1  -5   71.85    1.17
  -2   1   5   82.44    1.52
  -2   1   5   66.80    1.06
   2  -1  -4   13.00    0.34
   2  -1  -4   13.35    0.35
  -2   1   4   13.89    0.48
   2  -1  -3    1.00    0.25
   2  -1  -3    1.09    0.13
  -2   1   3    0.81    0.15
  -2   1   3    0.98    0.11
   2  -1  -2  181.59    2.52
   2  -1  -2  199.30    2.49
  -2   1   2  189.62    2.73
  -2   1   2  200.77    2.48
   2  -1  -1  176.02    2.47
  -2   1   1  178.57    2.48
  -2   1   1  185.20    2.16
   2  -1   1  434.74    5.87
  -2   1  -1  426.95    5.89
   2  -1   2   19.22    0.36
  -2   1  -2   19.07    0.30
   2  -1   3  165.76    2.27
  -2   1  -3  159.03    2.30
   2  -1   4   55.03    0.85
  -2   1  -4   52.21    0.94
   2  -1   5   62.03    1.03
  -2   1  -5   59.69    1.03
   2  -1   6  112.18    2.11
  -2   1  -6  110.40    1.93
   2  -1   7    7.22    0.37
  -2   1  -7    6.54    0.59
   2  -1   8    5.51    0.41
  -2   1  -8    5.67    0.45
   2  -1   9   13.93    0.68
  -2   1  -9   14.76    0.72
   2  -1  10    3.87    0.51
  -2   1 -10    3.58    0.88
   2  -1  11    2.22    0.51
  -2   1 -11    2.09    0.57
   2   0 -11    0.50    0.59
  -2   0  11    0.42    0.71
  -2   0  11    0.53    0.30
   2   0 -10    3.33    0.47
  -2   0  10    5.74    0.57
  -2   0  10    3.75    0.59
   2   0  -9    6.73    0.49
  -2   0   9   10.85    0.59
  -2   0   9    5.78    0.60
   2   0  -8    4.67    0.56
  -2   0   8    7.21    0.65
  -2   0   8    4.48    0.48
   2   0  -7   22.20    0.83
  -2   0   7   31.25    0.99
  -2   0   7   20.78    0.72
   2   0  -6   22.67    0.69
  -2   0   6   27.59    0.80
  -2   0   6   21.81    0.63
   2   0  -5    0.92    0.24
  -2   0   5    0.76    0.18
  -2   0   5    0.77    0.13
   2   0  -4   13.79    0.42
  -2   0   4   14.36    0.48
  -2   0   4   13.93    0.44
   2   0  -3    0.57    0.19
   2   0  -3    0.41    0.09
  -2   0   3    0.38    0.12
  -2   0   3    0.47    0.14
   2   0  -2  123.70    1.65
   2   0  -2  134.56    1.76
  -2   0   2  124.78    1.66
  -2   0   2  136.70    1.77
   2   0  -1    7.80    0.19
  -2   0   1    8.32    0.26
  -2   0   1    7.96    0.15
   2   0   0  252.99    3.19
  -2   0   0  257.29    3.26
   2   0   1   56.95    0.74
  -2   0  -1   56.42    0.69
   2   0   2   30.36    0.48
  -2   0  -2   30.80    0.43
   2   0   3   13.08    0.26
  -2   0  -3   12.74    0.26
   2   0   4  119.44    1.81
  -2   0  -4  120.23    1.72
   2   0   5  212.84    3.20
  -2   0  -5  206.87    3.15
   2   0   6   26.94    0.59
  -2   0  -6   26.88    0.61
   2   0   7   16.59    0.67
  -2   0  -7   17.60    0.54
   2   0   8    1.53    0.48
  -2   0  -8    1.37    0.33
   2   0   9   45.08    1.25
  -2   0  -9   47.02    1.65
   2   0  10    8.01    0.85
  -2   0 -10    9.31    0.95
   2   0  11    3.04    0.51
  -2   0 -11    4.02    0.56
   2   1 -11    0.81    0.65
  -2  -1  11    1.03    0.47
  -2  -1  11    0.48    0.36
   2   1 -10    2.70    0.44
  -2  -1  10    3.88    0.74
  -2  -1  10    1.90    0.38
   2   1  -9    5.87    0.48
  -2  -1   9    8.39    0.54
  -2  -1   9    5.37    0.43
   2   1  -8   11.92    0.77
  -2  -1   8   15.49    0.60
  -2  -1   8   10.48    0.51
   2   1  -7    5.39    0.53
  -2  -1   7    6.93    0.54
  -2  -1   7    5.15    0.32
   2   1  -6   30.90    0.73
  -2  -1   6   40.63    0.95
  -2  -1   6   29.69    0.83
   2   1  -5   64.13    1.27
  -2  -1   5   74.06    1.34
  -2  -1   5   64.15    1.12
   2   1  -4   37.54    0.68
  -2  -1   4   37.27    0.63
  -2  -1   4   36.51    0.63
   2   1  -3   74.84    1.19
  -2  -1   3   73.60    1.11
  -2  -1   3   74.62    1.16
   2   1  -2    2.03    0.15
  -2  -1   2    2.15    0.11
  -2  -1   2    2.32    0.12
   2   1  -1  240.79    3.14
  -2  -1   1  244.05    3.17
   2   1   0  375.93    5.01
  -2  -1   0  384.99    5.13
   2   1   1   17.27    0.26
  -2  -1  -1   17.66    0.27
   2   1   2    2.99    0.18
  -2  -1  -2    2.93    0.12
   2   1   3   95.35    1.26
  -2  -1  -3   95.32    1.27
   2   1   4  511.41    7.62
  -2  -1  -4  511.97    7.66
   2   1   5  157.33    2.33
  -2  -1  -5  159.44    2.35
   2   1   6   62.77    1.07
  -2  -1  -6   62.80    1.10
   2   1   7   26.53    0.62
  -2  -1  -7   26.92    0.66
   2   1   8   26.37    0.74
  -2  -1  -8   26.88    0.99
   2   1   9    3.85    0.40
  -2  -1  -9    4.52    0.69
   2   1  10   14.00    0.94
  -2  -1 -10   14.51    0.74
   2   1  11    4.57    0.54
  -2  -1 -11    5.27    0.61
   2   2 -11    1.00    0.78
  -2  -2  11    2.42    0.77
  -2  -2  11    1.29    0.43
   2   2 -10    0.35    0.39
  -2  -2  10    0.81    0.38
  -2  -2  10    0.36    0.33
   2   2  -9    7.54    0.59
  -2  -2   9    9.59    0.79
  -2  -2   9    6.43    0.52
   2   2  -8    6.25    0.49
  -2  -2   8    7.80    0.44
  -2  -2   8    5.40    0.42
   2   2  -7   12.71    0.54
  -2  -2   7   14.98    0.66
  -2  -2   7   11.60    0.71
   2   2  -6   20.33    0.60
  -2  -2   6   22.85    0.69
  -2  -2   6   19.41    0.55
   2   2  -5   10.28    0.52
  -2  -2   5   11.40    0.41
  -2  -2   5   10.47    0.48
   2   2  -4   78.39    1.43
  -2  -2   4   79.49    1.27
  -2  -2   4   79.18    1.39
   2   2  -3   60.93    0.99
  -2  -2   3   63.82    0.95
  -2  -2   3   62.71    0.98
  -2  -2   2   62.65    0.83
  -2  -2   2   64.73    0.94
  -2  -2   1  184.32    2.26
   2   2   0   46.39    0.60
  -2  -2   0   46.73    0.60
   2   2   1  150.62    1.98
  -2  -2  -1  152.30    1.94
   2   2   2    0.97    0.10
  -2  -2  -2    1.03    0.11
   2   2   3    0.75    0.19
  -2  -2  -3    0.85    0.12
   2   2   4  549.11    8.33
  -2  -2  -4  549.11    8.41
   2   2   5   26.35    0.60
  -2  -2  -5   26.71    0.64
   2   2   6   36.02    0.69
  -2  -2  -6   36.38    0.85
   2   2   7    5.59    0.45
  -2  -2  -7    5.73    0.48
   2   2   8    0.44    0.33
  -2  -2  -8   -0.10    0.23
   2   2   9   11.68    0.76
  -2  -2  -9   12.07    0.57
   2   2  10    9.72    0.57
  -2  -2 -10    9.69    0.63
   2   2  11    2.62    0.45
  -2  -2 -11    2.67    0.50
   2   3 -11    0.82    0.50
  -2  -3  11    1.05    0.43
  -2  -3  11    0.71    0.42
   2   3 -10    0.02    0.39
  -2  -3  10    1.05    0.51
  -2  -3  10   -0.13    0.35
   2   3  -9    2.05    0.47
  -2  -3   9    3.42    0.39
  -2  -3   9    2.35    0.42
   2   3  -8    5.27    0.51
  -2  -3   8    6.87    0.59
  -2  -3   8    5.39    0.45
   2   3  -7    3.74    0.42
  -2  -3   7    4.90    0.31
  -2  -3   7    4.15    0.58
   2   3  -6    8.70    0.66
  -2  -3   6   10.00    0.44
   2   3  -5   57.30    1.18
  -2  -3   5   59.18    1.30
   2   3  -4   11.08    0.38
  -2  -3   4   11.33    0.49
   2   3  -3   72.95    1.21
  -2  -3   3   77.46    1.38
  -2  -3   2  205.58    2.66
  -2  -3   2  207.53    3.21
  -2  -3   1   11.00    0.14
  -2  -3   0  375.68    5.34
   2   3   1   13.42    0.25
  -2  -3  -1   13.06    0.25
   2   3   2  136.81    1.88
  -2  -3  -2  134.61    1.79
   2   3   3  374.86    5.30
  -2  -3  -3  375.01    5.33
   2   3   4    0.79    0.14
  -2  -3  -4    0.70    0.23
   2   3   5  117.86    1.75
  -2  -3  -5  120.37    1.80
   2   3   6    8.31    0.30
  -2  -3  -6    8.11    0.45
   2   3   7   17.21    0.64
  -2  -3  -7   17.38    0.67
   2   3   8   30.30    0.95
  -2  -3  -8   31.97    1.01
   2   3   9   -0.23    0.21
  -2  -3  -9    0.25    0.23
   2   3  10   10.77    0.67
   2   3  10    9.15    0.54
  -2  -3 -10    9.73    0.59
   2   3  11    6.85    0.93
   2   3  11    4.15    0.74
  -2  -3 -11    5.11    0.55
   2   4 -10    0.66    0.48
  -2  -4  10    0.48    0.34
  -2  -4  10    0.35    0.65
   2   4  -9    0.30    0.38
  -2  -4   9    0.22    0.43
  -2  -4   9   -0.06    0.55
   2   4  -8   12.17    0.75
  -2  -4   8   14.87    0.58
  -2  -4   8   12.35    0.69
   2   4  -7   27.05    0.97
  -2  -4   7   26.86    0.95
   2   4  -6   10.01    0.77
  -2  -4   6   10.31    0.74
   2   4  -5   15.70    0.57
  -2  -4   5   15.84    0.53
   2   4  -4   49.45    1.04
  -2  -4   4   53.80    1.07
  -2  -4   3   85.91    1.47
  -2  -4   2  284.58    4.61
  -2  -4   1  108.11    1.66
  -2  -4   0  119.32    1.64
   2   4   1   44.21    0.65
  -2  -4  -1   44.65    0.73
   2   4   2    6.32    0.19
   2   4   2    6.72    0.21
  -2  -4  -2    6.49    0.30
   2   4   3    0.41    0.15
   2   4   3    0.68    0.20
  -2  -4  -3    0.19    0.21
   2   4   4   42.75    0.68
   2   4   4   44.53    0.80
  -2  -4  -4   44.80    0.72
   2   4   5   21.83    0.45
  -2  -4  -5   22.09    0.58
   2   4   6    3.26    0.26
   2   4   6    3.47    0.24
  -2  -4  -6    3.84    0.38
   2   4   7    4.77    0.34
   2   4   7    4.91    0.44
  -2  -4  -7    5.11    0.32
   2   4   8    1.76    0.32
   2   4   8    1.63    0.27
  -2  -4  -8    2.09    0.45
   2   4   9    4.79    0.68
   2   4   9    3.78    0.35
  -2  -4  -9    4.36    0.40
   2   4  10    2.57    0.46
   2   4  10    2.00    0.56
  -2  -4 -10    2.37    0.39
   2   4  11    1.90    0.80
   2   4  11    1.61    0.60
  -2  -4 -11    1.87    0.67
   2   5 -10    0.29    0.41
  -2  -5  10    0.05    0.27
  -2  -5  10   -0.29    0.35
   2   5  -9    0.92    0.48
  -2  -5   9    0.69    0.45
  -2  -5   9    0.11    0.41
   2   5  -8    6.80    0.66
  -2  -5   8    6.33    0.89
   2   5  -7   10.22    0.72
  -2  -5   7   10.82    0.95
   2   5  -6    8.32    0.86
  -2  -5   6    8.76    0.53
   2   5  -5   34.30    0.97
  -2  -5   5   36.41    1.22
  -2  -5   4   14.20    0.51
  -2  -5   3   51.54    1.03
  -2  -5   2   54.15    1.01
  -2  -5   1  238.55    2.98
  -2  -5   1  240.23    3.63
  -2  -5   1  257.21    4.24
  -2  -5   0    2.16    0.17
  -2  -5  -1    0.21    0.13
   2   5   2   56.85    0.79
   2   5   2   56.39    0.85
  -2  -5  -2   56.33    0.95
   2   5   3   86.08    1.27
   2   5   3   85.52    1.36
  -2  -5  -3   83.93    1.36
   2   5   4    0.28    0.12
   2   5   4    0.18    0.14
  -2  -5  -4    0.27    0.15
   2   5   5    8.82    0.30
   2   5   5    9.42    0.41
  -2  -5  -5    9.06    0.32
   2   5   6    7.89    0.33
   2   5   6    8.02    0.31
  -2  -5  -6    8.17    0.33
   2   5   7    3.93    0.50
   2   5   7    3.75    0.43
  -2  -5  -7    3.93    0.31
   2   5   8   16.07    0.61
   2   5   8   15.14    0.51
  -2  -5  -8   15.85    0.76
   2   5   9    6.48    0.49
   2   5   9    5.18    0.59
  -2  -5  -9    5.33    0.42
   2   5  10    4.06    0.51
   2   5  10    3.57    0.40
  -2  -5 -10    3.36    0.66
   2   5  11    9.26    1.05
   2   5  11    5.68    0.53
  -2  -5 -11    6.28    0.86
   2   6  -9    0.79    0.55
  -2  -6   9    0.89    0.30
  -2  -6   9    0.69    0.77
   2   6  -8    1.81    0.58
  -2  -6   8    2.67    0.51
  -2  -6   7   18.85    0.92
  -2  -6   6   10.63    0.91
  -2  -6   5    7.30    0.50
  -2  -6   4   17.86    0.91
  -2  -6   3   15.73    0.55
  -2  -6   2  118.76    2.14
  -2  -6   1   48.95    1.00
  -2  -6   1   53.56    1.05
  -2  -6   0   21.98    0.57
  -2  -6  -1   42.40    0.73
   2   6   2   22.99    0.39
  -2  -6  -2   22.70    0.46
   2   6   3    0.18    0.10
   2   6   3    0.23    0.23
  -2  -6  -3    0.49    0.24
   2   6   4   71.76    1.13
   2   6   4   74.93    1.20
  -2  -6  -4   75.10    1.23
   2   6   5    8.01    0.42
   2   6   5    8.66    0.45
  -2  -6  -5    8.06    0.32
   2   6   6   20.79    0.54
   2   6   6   20.39    0.51
  -2  -6  -6   20.77    0.53
   2   6   7    0.40    0.39
   2   6   7    0.42    0.22
  -2  -6  -7    0.57    0.24
   2   6   8   12.35    0.77
   2   6   8   11.32    0.65
  -2  -6  -8   11.79    0.71
   2   6   9    7.92    0.77
   2   6   9    6.37    0.42
  -2  -6  -9    7.09    0.46
   2   6  10    0.90    0.63
   2   6  10    0.63    0.30
  -2  -6 -10    0.65    0.53
  -2  -7   8    1.02    0.48
  -2  -7   7    0.88    0.45
  -2  -7   6   15.90    1.16
  -2  -7   5    0.82    0.38
  -2  -7   4   13.88    0.92
  -2  -7   3   20.44    0.71
  -2  -7   2   11.19    0.27
  -2  -7   2   13.09    0.75
  -2  -7   1   25.26    0.59
  -2  -7   1   27.34    0.95
  -2  -7   0   18.12    0.45
  -2  -7   0   19.05    0.58
  -2  -7  -1    6.20    0.28
  -2  -7  -2   21.60    0.50
   2   7   3   69.11    1.15
   2   7   3   70.52    1.21
  -2  -7  -3   70.26    1.21
   2   7   4   27.47    0.64
   2   7   4   28.93    0.75
  -2  -7  -4   27.50    0.76
   2   7   5   15.33    0.41
   2   7   5   15.01    0.43
  -2  -7  -5   14.96    0.60
   2   7   6   -0.30    0.19
   2   7   6   -0.02    0.18
  -2  -7  -6    0.21    0.31
   2   7   7   14.83    0.73
   2   7   7   14.52    0.50
  -2  -7  -7   15.21    0.71
   2   7   8    7.30    0.44
   2   7   8    5.75    0.55
  -2  -7  -8    6.44    0.42
   2   7   9    4.04    0.45
   2   7   9    3.24    0.54
  -2  -7  -9    3.61    0.62
   2   7  10    3.37    0.49
   2   7  10    2.41    0.57
  -2  -7 -10    2.12    0.41
  -2  -8   7    2.87    0.59
  -2  -8   6    0.05    0.60
  -2  -8   5    5.93    0.89
  -2  -8   4   11.04    0.67
  -2  -8   3   10.44    0.32
  -2  -8   3   14.74    0.91
  -2  -8   2    0.59    0.10
  -2  -8   2    0.76    0.24
  -2  -8   2    1.04    0.33
  -2  -8   1   10.01    0.58
  -2  -8   1   11.54    0.78
  -2  -8   0   39.05    1.01
  -2  -8   0   42.13    1.28
  -2  -8  -1   62.11    1.20
  -2  -8  -2   10.42    0.38
  -2  -8  -3   96.01    1.73
   2   8   4    6.95    0.37
   2   8   4    7.35    0.33
  -2  -8  -4    7.67    0.35
   2   8   5    7.86    0.44
   2   8   5    7.38    0.34
  -2  -8  -5    7.70    0.36
   2   8   6   18.18    0.70
   2   8   6   17.87    0.71
  -2  -8  -6   18.29    0.57
   2   8   7    8.96    0.64
   2   8   7    8.32    0.41
  -2  -8  -7    9.00    0.63
   2   8   8    7.15    0.47
   2   8   8    7.26    0.41
  -2  -8  -8    7.04    0.67
   2   8   9    4.12    0.71
   2   8   9    3.41    0.57
  -2  -8  -9    3.54    0.42
  -2  -9   6    0.69    0.76
  -2  -9   5    7.74    1.04
  -2  -9   4    1.09    0.19
  -2  -9   4    2.12    0.47
  -2  -9   3    4.99    0.42
  -2  -9   3    5.69    0.56
  -2  -9   2    4.23    0.36
  -2  -9   2    4.88    0.76
  -2  -9   1    4.67    0.53
  -2  -9   1    5.01    0.48
  -2  -9   0   26.71    0.74
  -2  -9   0   29.66    1.19
  -2  -9  -1    2.86    0.50
  -2  -9  -1    3.41    0.42
  -2  -9  -2  102.73    1.99
  -2  -9  -3    4.26    0.32
   2   9   4    5.37    0.34
  -2  -9  -4    5.93    0.34
   2   9   5    4.49    0.40
  -2  -9  -5    4.83    0.50
   2   9   6   10.31    0.58
   2   9   6    9.58    0.60
  -2  -9  -6    9.81    0.65
   2   9   7    5.32    0.57
   2   9   7    4.57    0.54
  -2  -9  -7    5.21    0.59
   2   9   8    1.32    0.51
   2   9   8    1.45    0.47
  -2  -9  -8    1.11    0.33
  -2 -10   5    3.10    0.63
  -2 -10   4    5.37    0.51
  -2 -10   4    4.49    0.97
  -2 -10   3    2.38    0.60
  -2 -10   3    2.17    0.80
  -2 -10   2    2.80    0.36
  -2 -10   2    2.93    0.48
  -2 -10   1    0.14    0.25
  -2 -10   1    0.09    0.33
  -2 -10   0    7.89    0.67
  -2 -10   0    9.37    0.90
  -2 -10  -1   58.18    1.39
  -2 -10  -1   62.28    1.70
  -2 -10  -2   11.79    0.70
  -2 -10  -3    5.90    0.38
  -2 -10  -4    2.84    0.32
  -2 -10  -5    1.66    0.46
   2  10   6    3.67    0.46
  -2 -10  -6    3.18    0.55
   2  10   7    7.49    0.64
   2  10   7    7.72    0.46
  -2 -10  -7    7.49    0.49
  -2 -11   3    2.07    0.64
  -2 -11   3    1.76    0.54
  -2 -11   2    0.38    0.54
  -2 -11   2    1.16    0.70
  -2 -11   1    2.50    0.60
  -2 -11   1    2.53    0.80
  -2 -11   0    2.27    0.37
  -2 -11   0    2.46    0.78
  -2 -11  -1   14.40    0.87
  -2 -11  -1   15.90    0.83
  -2 -11  -2    4.36    0.40
  -2 -11  -2    4.95    0.55
  -2 -11  -3    1.60    0.49
  -2 -11  -4    0.36    0.27
  -2 -11  -5    1.03    0.49
   3 -11  -1    1.10    0.58
   3 -11   0    1.97    0.40
   3 -10  -5    5.83    0.92
   3 -10  -4    1.05    0.41
   3 -10  -3    1.21    0.61
   3 -10  -2    3.34    0.45
   3 -10  -1    2.50    0.59
   3 -10  -1    1.77    0.26
   3 -10  -1    1.76    0.31
   3 -10   0    5.55    0.67
   3 -10   0    4.07    0.26
   3 -10   0    3.91    0.43
   3 -10   1    0.85    0.32
   3 -10   1    0.47    0.27
   3 -10   1    0.46    0.21
   3 -10   2    0.18    0.46
   3 -10   2    0.54    0.19
   3 -10   2    0.44    0.24
   3 -10   3    0.49    0.41
  -3   9   7    1.09    0.45
   3  -9  -6    0.98    0.66
   3  -9  -5    2.03    0.45
   3  -9  -4    9.30    0.86
   3  -9  -3    3.83    0.43
   3  -9  -3    2.90    0.21
   3  -9  -3    2.99    0.25
   3  -9  -2    2.70    0.58
   3  -9  -2    2.02    0.21
   3  -9  -2    1.87    0.17
   3  -9  -1    6.44    0.46
   3  -9  -1    4.80    0.30
   3  -9  -1    5.21    0.26
   3  -9   0    0.49    0.42
   3  -9   0    0.14    0.19
   3  -9   0    0.19    0.15
   3  -9   1    8.44    0.50
   3  -9   1    6.68    0.41
   3  -9   1    6.83    0.37
   3  -9   2    4.56    0.60
   3  -9   2    3.51    0.46
   3  -9   3    0.20    0.27
   3  -9   3    0.26    0.35
   3  -9   4    2.58    0.54
   3  -9   5    0.65    0.33
  -3   8   8    2.32    0.83
  -3   8   7    0.97    0.42
   3  -8  -6    0.39    0.33
  -3   8   6   -0.59    0.33
   3  -8  -5    5.38    0.75
   3  -8  -5    3.68    0.19
   3  -8  -4    2.38    0.40
   3  -8  -4    1.94    0.15
   3  -8  -4    1.76    0.17
   3  -8  -3    7.05    0.69
   3  -8  -3    5.36    0.22
   3  -8  -3    5.94    0.26
   3  -8  -2   10.98    0.55
   3  -8  -2    9.56    0.31
   3  -8  -2    9.71    0.36
   3  -8  -1    5.06    0.39
   3  -8  -1    4.27    0.18
   3  -8  -1    4.38    0.27
   3  -8   0   -0.01    0.39
   3  -8   0    0.27    0.16
   3  -8   0    0.31    0.21
   3  -8   1    4.38    0.37
   3  -8   1    3.83    0.37
   3  -8   2   14.05    0.79
   3  -8   2   10.69    0.61
   3  -8   3    6.63    0.56
   3  -8   4    4.46    0.57
   3  -8   5    1.54    0.34
  -3   8  -5    1.68    0.60
   3  -8   6    1.09    0.36
  -3   8  -6    1.13    0.42
   3  -8   7    0.87    0.60
  -3   8  -7    0.69    0.71
  -3   7   9    2.94    0.60
  -3   7   8    2.01    0.49
   3  -7  -7    0.38    0.16
  -3   7   7    0.96    0.38
   3  -7  -6    0.39    0.34
   3  -7  -6    0.33    0.13
  -3   7   6    0.79    0.53
   3  -7  -5    5.64    0.74
  -3   7   5    5.66    0.71
   3  -7  -4   27.91    0.94
   3  -7  -4   25.25    0.48
   3  -7  -3   20.21    0.73
   3  -7  -3   18.47    0.37
   3  -7  -2    8.44    0.64
   3  -7  -2    8.08    0.23
   3  -7  -2    7.95    0.27
   3  -7  -1    0.44    0.38
   3  -7  -1    0.48    0.13
   3  -7  -1    0.57    0.15
   3  -7   0    1.18    0.40
   3  -7   0    0.93    0.17
   3  -7   0    1.10    0.13
   3  -7   1    5.65    0.37
   3  -7   1    5.12    0.25
   3  -7   2   32.81    0.85
   3  -7   3   23.41    0.89
  -3   7  -3   22.74    0.99
   3  -7   4   14.87    0.80
  -3   7  -4   12.83    0.86
   3  -7   5    1.60    0.47
  -3   7  -5    1.17    0.34
   3  -7   6    0.26    0.28
  -3   7  -6    0.10    0.51
   3  -7   7    2.51    0.66
  -3   7  -7    1.71    0.75
   3  -7   8    2.08    0.73
  -3   7  -8    1.38    0.52
   3  -6  -9    0.50    0.26
  -3   6   9    1.47    0.47
  -3   6   9    0.31    0.21
   3  -6  -8    0.28    0.20
  -3   6   8    0.17    0.40
  -3   6   8    0.34    0.17
   3  -6  -7    0.19    0.15
  -3   6   7    0.42    0.54
  -3   6   7    0.16    0.13
   3  -6  -6    0.28    0.33
   3  -6  -6    0.52    0.13
  -3   6   6    1.12    0.52
  -3   6   6    0.35    0.11
   3  -6  -5    4.72    0.66
  -3   6   5    4.70    0.63
   3  -6  -4   10.18    0.51
   3  -6  -4    9.44    0.19
  -3   6   4    9.67    0.70
   3  -6  -3   29.56    0.84
   3  -6  -3   29.50    0.43
   3  -6  -2    3.00    0.30
   3  -6  -2    2.72    0.12
   3  -6  -2    2.89    0.14
   3  -6  -1   14.15    0.49
   3  -6  -1   13.07    0.27
   3  -6  -1   13.86    0.32
   3  -6   0   12.83    0.46
   3  -6   0   11.75    0.35
   3  -6   1    5.50    0.34
   3  -6   1    5.82    0.30
   3  -6   2   56.32    1.28
  -3   6  -2   45.70    1.28
   3  -6   3  165.99    3.66
  -3   6  -3  138.83    3.23
   3  -6   4    0.26    0.21
  -3   6  -4    0.15    0.23
   3  -6   5    4.12    0.53
  -3   6  -5    3.39    0.57
   3  -6   6    3.16    0.58
  -3   6  -6    3.41    0.42
   3  -6   7    4.32    0.47
   3  -6   8    3.74    0.50
  -3   6  -8    3.73    0.59
   3  -6   9    1.17    0.73
  -3   6  -9    1.28    0.54
   3  -5 -10    0.44    0.32
  -3   5  10    0.67    0.73
  -3   5  10   -0.08    0.25
   3  -5  -9    0.71    0.21
  -3   5   9    2.58    0.50
  -3   5   9    0.93    0.26
   3  -5  -8    0.72    0.25
  -3   5   8    2.10    0.42
  -3   5   8    0.85    0.20
   3  -5  -7    1.66    0.22
  -3   5   7    2.30    0.65
  -3   5   7    1.48    0.18
   3  -5  -6    2.81    0.60
   3  -5  -6    1.79    0.18
  -3   5   6    2.33    0.62
   3  -5  -5   18.88    0.94
   3  -5  -5   17.41    0.36
  -3   5   5   18.74    0.92
   3  -5  -4    9.70    0.46
   3  -5  -4    9.33    0.17
  -3   5   4    9.79    0.63
   3  -5  -3   35.38    0.85
   3  -5  -3   33.52    0.40
   3  -5  -3   34.98    0.43
  -3   5   3   37.06    0.84
   3  -5  -2   28.72    0.87
   3  -5  -2   27.43    0.36
   3  -5  -2   27.13    0.36
   3  -5  -1   17.79    0.64
   3  -5  -1   16.76    0.31
   3  -5   0   28.10    0.64
   3  -5   0   26.10    0.50
   3  -5   1    9.58    0.33
  -3   5  -1    8.98    0.35
   3  -5   2  140.40    2.63
  -3   5  -2  127.78    2.39
   3  -5   3   22.55    0.57
  -3   5  -3   21.50    0.73
   3  -5   4   27.08    0.88
  -3   5  -4   25.81    0.72
   3  -5   5    3.52    0.47
  -3   5  -5    3.18    0.51
   3  -5   6    6.57    0.43
  -3   5  -6    6.99    0.67
   3  -5   7    0.26    0.46
  -3   5  -7    0.22    0.51
   3  -5   8    3.48    0.49
  -3   5  -8    3.75    0.80
   3  -5   9    2.96    0.54
  -3   5  -9    4.07    0.89
   3  -4 -10    1.38    0.44
  -3   4  10    4.82    0.93
  -3   4  10    1.29    0.34
   3  -4  -9    1.10    0.35
  -3   4   9    2.65    0.48
  -3   4   9    0.81    0.27
   3  -4  -8    0.50    0.17
  -3   4   8    1.69    0.39
  -3   4   8    0.67    0.13
   3  -4  -7    4.14    0.29
  -3   4   7    5.89    0.70
  -3   4   7    3.54    0.25
   3  -4  -6   43.59    0.95
  -3   4   6   58.52    1.74
   3  -4  -5   12.43    0.52
   3  -4  -5   10.49    0.28
  -3   4   5   12.70    0.50
   3  -4  -4    7.83    0.38
   3  -4  -4    7.76    0.17
  -3   4   4    8.71    0.55
   3  -4  -3   21.70    0.57
  -3   4   3   23.07    0.57
   3  -4  -2   44.24    1.02
   3  -4  -1    0.67    0.19
   3  -4  -1    0.60    0.06
   3  -4  -1    0.61    0.05
   3  -4   0   50.31    1.06
   3  -4   0   50.50    0.74
   3  -4   1   73.22    1.17
  -3   4  -1   67.10    1.16
   3  -4   2   45.30    0.86
  -3   4  -2   41.88    0.86
   3  -4   3   10.42    0.31
  -3   4  -3   10.69    0.47
   3  -4   4   27.59    0.75
  -3   4  -4   25.77    0.65
   3  -4   5    3.33    0.28
  -3   4  -5    3.47    0.48
   3  -4   6    8.00    0.59
  -3   4  -6    7.68    0.68
   3  -4   7   10.41    0.54
  -3   4  -7   11.18    0.87
   3  -4   8    4.35    0.47
  -3   4  -8    4.27    0.52
   3  -4   9    4.56    0.81
  -3   4  -9    3.84    0.59
   3  -4  10    0.33    0.41
  -3   4 -10    0.11    0.76
   3  -3 -11    0.38    0.46
  -3   3  11    1.33    0.54
  -3   3  11    0.17    0.38
   3  -3 -10    1.08    0.45
  -3   3  10    4.04    0.58
  -3   3  10    1.30    0.37
   3  -3  -9    1.40    0.39
  -3   3   9    3.07    0.48
  -3   3   9    1.37    0.21
   3  -3  -8    0.33    0.17
  -3   3   8    0.65    0.33
  -3   3   8    0.14    0.14
   3  -3  -7   29.24    0.78
  -3   3   7   22.40    0.56
   3  -3  -6   14.11    0.57
   3  -3  -6   12.36    0.40
  -3   3   6   15.01    0.55
   3  -3  -5   22.19    0.82
   3  -3  -5   20.11    0.43
  -3   3   5   21.28    0.61
   3  -3  -4   35.73    0.98
   3  -3  -4   32.43    0.53
  -3   3   4   35.61    0.98
   3  -3  -3    4.43    0.28
  -3   3   3    4.23    0.26
   3  -3  -2    9.93    0.44
  -3   3   2    9.50    0.31
   3  -3  -1   68.50    1.27
   3  -3   0   67.46    0.87
  -3   3   0   61.75    0.86
   3  -3   1  413.79    6.22
  -3   3  -1  388.19    6.06
   3  -3   2  158.28    2.36
  -3   3  -2  142.33    2.18
   3  -3   3   34.21    0.71
  -3   3  -3   32.57    0.74
   3  -3   4   44.15    0.83
  -3   3  -4   42.53    0.98
   3  -3   5   23.61    0.59
  -3   3  -5   23.46    0.80
   3  -3   6   26.40    0.91
  -3   3  -6   25.21    0.74
   3  -3   7   20.83    0.71
  -3   3  -7   19.43    0.76
   3  -3   8    1.69    0.57
  -3   3  -8    1.83    0.63
   3  -3   9    1.19    0.41
  -3   3  -9    1.36    0.46
   3  -3  10    6.04    0.96
  -3   3 -10    5.00    1.03
   3  -2 -11    2.36    0.43
  -3   2  11    1.94    0.35
   3  -2 -10    0.66    0.43
  -3   2  10    0.77    0.45
  -3   2  10    0.63    0.35
   3  -2  -9    4.59    0.37
  -3   2   9    4.40    0.44
   3  -2  -8    5.86    0.49
  -3   2   8    5.43    0.30
   3  -2  -7    6.86    0.44
  -3   2   7   11.23    0.78
  -3   2   7    6.45    0.36
   3  -2  -6   23.30    0.63
  -3   2   6   21.94    0.55
   3  -2  -5   24.56    0.63
   3  -2  -5   22.84    0.51
  -3   2   5   26.73    0.64
   3  -2  -4    2.43    0.24
   3  -2  -4    2.30    0.14
  -3   2   4    2.35    0.24
  -3   2   4    2.20    0.12
   3  -2  -3   11.52    0.50
  -3   2   3   12.24    0.37
   3  -2  -2    0.52    0.17
  -3   2   2    0.38    0.16
   3  -2  -1   66.49    1.15
   3  -2   0   38.24    0.47
  -3   2   0   38.17    0.50
   3  -2   1   44.29    0.64
  -3   2  -1   42.33    0.65
   3  -2   2   47.72    0.69
  -3   2  -2   46.05    0.85
   3  -2   3    2.51    0.24
  -3   2  -3    3.28    0.27
   3  -2   4   16.48    0.51
  -3   2  -4   16.46    0.40
   3  -2   5   52.58    1.14
  -3   2  -5   48.24    1.12
   3  -2   6   58.21    1.17
  -3   2  -6   56.90    1.21
   3  -2   7   10.30    0.47
  -3   2  -7    9.24    0.71
   3  -2   8    3.01    0.57
  -3   2  -8    2.58    0.41
   3  -2   9    1.00    0.38
  -3   2  -9    1.04    0.66
   3  -2  10   16.83    1.28
  -3   2 -10   16.69    0.99
   3  -2  11    1.46    0.52
  -3   2 -11    0.74    0.93
   3  -1 -11    0.66    0.53
  -3   1  11    1.37    0.75
  -3   1  11    0.09    0.27
   3  -1 -10    0.93    0.51
  -3   1  10    2.65    0.73
  -3   1  10    1.12    0.42
   3  -1  -9    2.65    0.34
  -3   1   9    5.03    0.73
  -3   1   9    2.36    0.42
   3  -1  -8    9.93    0.63
  -3   1   8    9.16    0.55
   3  -1  -7   10.94    0.55
  -3   1   7   10.34    0.38
   3  -1  -6    8.56    0.31
  -3   1   6   10.71    0.43
  -3   1   6    7.89    0.26
   3  -1  -5   39.90    0.82
  -3   1   5   44.87    0.89
  -3   1   5   37.47    0.72
   3  -1  -4   39.38    0.75
   3  -1  -4   41.28    0.69
  -3   1   4   41.24    0.77
  -3   1   4   37.20    0.63
   3  -1  -3   51.73    1.04
  -3   1   3   51.83    0.89
  -3   1   3   50.66    0.75
   3  -1  -2   78.60    1.31
  -3   1   2   79.23    1.32
  -3   1   2   83.21    1.04
   3  -1   0  126.17    1.53
  -3   1   0  123.65    1.53
   3  -1   1  137.65    1.80
  -3   1  -1  135.18    1.80
   3  -1   2    1.77    0.11
  -3   1  -2    1.93    0.12
   3  -1   3    0.35    0.11
  -3   1  -3    0.02    0.19
   3  -1   4   60.59    0.95
  -3   1  -4   57.49    1.05
   3  -1   5  202.15    3.22
  -3   1  -5  193.68    3.14
   3  -1   6   56.48    1.09
  -3   1  -6   55.23    1.11
   3  -1   7   21.21    0.62
  -3   1  -7   23.53    0.90
   3  -1   8    5.93    0.64
  -3   1  -8    6.71    0.70
   3  -1   9   11.72    0.62
  -3   1  -9   11.27    0.67
   3  -1  10    1.50    0.45
  -3   1 -10    1.53    0.49
   3  -1  11    7.12    1.01
  -3   1 -11    7.72    1.15
   3   0 -11    0.87    0.36
  -3   0  11    0.65    0.46
  -3   0  11    0.01    0.47
   3   0 -10    1.45    0.40
  -3   0  10    3.50    0.49
  -3   0  10    1.48    0.33
   3   0  -9    1.05    0.49
  -3   0   9    2.09    0.60
  -3   0   9    1.01    0.26
   3   0  -8   10.15    0.72
  -3   0   8    9.57    0.45
   3   0  -7    8.86    0.57
  -3   0   7    8.83    0.53
   3   0  -6   20.16    0.54
  -3   0   6   23.97    0.60
  -3   0   6   18.72    0.60
   3   0  -5   16.82    0.40
  -3   0   5   19.70    0.48
  -3   0   5   15.61    0.47
   3   0  -4   19.34    0.54
   3   0  -4   18.41    0.47
  -3   0   4   19.97    0.44
  -3   0   4   18.20    0.43
   3   0  -3  164.09    2.43
  -3   0   3  165.70    2.45
  -3   0   3  167.80    2.48
   3   0  -2   85.98    1.36
  -3   0   2   93.43    1.43
  -3   0   2   89.47    1.25
   3   0  -1   90.61    1.34
  -3   0   1   95.22    1.18
   3   0   0   70.61    0.90
  -3   0   0   71.45    0.91
   3   0   1   10.41    0.24
  -3   0  -1   10.06    0.18
   3   0   2  137.44    1.81
  -3   0  -2  132.28    1.77
   3   0   3   12.88    0.36
  -3   0  -3   12.75    0.28
   3   0   4   31.27    0.65
  -3   0  -4   29.98    0.65
   3   0   5  208.16    3.22
  -3   0  -5  203.76    3.18
   3   0   6    5.90    0.46
  -3   0  -6    5.91    0.32
   3   0   7   16.24    0.69
  -3   0  -7   15.62    0.54
   3   0   8    4.08    0.38
  -3   0  -8    4.79    0.41
   3   0   9   -0.21    0.29
  -3   0  -9    0.00    0.33
   3   0  10    6.00    0.56
  -3   0 -10    6.80    0.90
   3   0  11    3.39    0.85
  -3   0 -11    3.68    0.94
   3   1 -11    0.57    0.40
  -3  -1  11    0.87    0.70
  -3  -1  11    0.47    0.53
   3   1 -10    0.47    0.59
  -3  -1  10    1.29    0.41
  -3  -1  10    0.60    0.47
   3   1  -9    0.26    0.48
  -3  -1   9    1.00    0.33
  -3  -1   9    0.13    0.41
   3   1  -8    5.65    0.63
  -3  -1   8    8.11    0.48
  -3  -1   8    5.07    0.55
   3   1  -7   10.19    0.67
  -3  -1   7   10.30    0.47
   3   1  -6    6.01    0.33
  -3  -1   6    8.20    0.51
  -3  -1   6    6.03    0.43
   3   1  -5   24.28    0.57
  -3  -1   5   26.28    0.55
  -3  -1   5   23.72    0.64
   3   1  -4   85.48    1.55
  -3  -1   4   90.01    1.39
  -3  -1   4   88.43    1.48
   3   1  -3    6.09    0.28
  -3  -1   3    6.45    0.29
  -3  -1   3    6.08    0.29
   3   1  -2  109.88    1.50
  -3  -1   2  116.84    1.69
  -3  -1   2  116.92    1.62
   3   1  -1  206.80    2.78
  -3  -1   1  214.36    2.90
   3   1   0   21.79    0.31
  -3  -1   0   21.47    0.31
   3   1   1  330.35    4.58
  -3  -1  -1  330.26    4.59
   3   1   2    5.20    0.16
  -3  -1  -2    5.10    0.23
   3   1   3   77.84    1.09
  -3  -1  -3   77.05    1.09
   3   1   4  169.51    2.54
  -3  -1  -4  167.67    2.42
   3   1   5    0.51    0.17
  -3  -1  -5    0.71    0.17
   3   1   6   75.52    1.46
  -3  -1  -6   74.89    1.29
   3   1   7    4.06    0.31
  -3  -1  -7    3.87    0.49
   3   1   8   12.48    0.51
  -3  -1  -8   12.36    0.76
   3   1   9    8.64    0.51
  -3  -1  -9    9.49    0.79
   3   1  10    0.16    0.49
  -3  -1 -10   -0.40    0.56
   3   1  11    5.05    0.84
  -3  -1 -11    4.29    0.97
   3   2 -11    0.17    0.68
  -3  -2  11    0.30    0.42
  -3  -2  11    0.82    0.54
   3   2 -10    0.34    0.56
  -3  -2  10    0.22    0.53
  -3  -2  10   -0.01    0.48
   3   2  -9    0.84    0.58
  -3  -2   9    2.55    0.57
  -3  -2   9    0.66    0.51
   3   2  -8   -0.38    0.43
  -3  -2   8    0.10    0.38
  -3  -2   8    0.30    0.24
   3   2  -7   31.53    1.21
  -3  -2   7   29.77    1.10
   3   2  -6   44.91    1.11
  -3  -2   6   44.90    1.07
   3   2  -5    7.42    0.35
  -3  -2   5    8.69    0.30
  -3  -2   5    8.01    0.48
   3   2  -4   45.81    0.89
  -3  -2   4   47.85    0.77
  -3  -2   4   46.70    0.88
  -3  -2   3   84.72    1.28
  -3  -2   3   83.34    1.41
   3   2  -2  211.21    2.91
  -3  -2   2  218.15    2.95
  -3  -2   2  221.39    3.42
   3   2  -1  508.23    7.20
  -3  -2   1  543.67    8.09
   3   2   0  115.41    1.59
  -3  -2   0  109.97    1.46
   3   2   1  155.53    2.05
  -3  -2  -1  156.61    2.07
   3   2   2   42.23    0.69
  -3  -2  -2   41.44    0.61
   3   2   3   26.34    0.54
  -3  -2  -3   24.53    0.44
   3   2   4    2.35    0.18
  -3  -2  -4    2.20    0.19
   3   2   5   50.76    0.85
  -3  -2  -5   51.36    0.86
   3   2   6   11.80    0.37
  -3  -2  -6   11.27    0.52
   3   2   7    1.72    0.26
  -3  -2  -7    2.12    0.28
   3   2   8    2.96    0.51
  -3  -2  -8    3.14    0.35
   3   2   9   -0.49    0.45
  -3  -2  -9    0.01    0.49
   3   2  10    3.04    0.66
  -3  -2 -10    3.25    0.73
   3   2  11    1.46    0.41
  -3  -2 -11    0.84    0.76
   3   3 -10   -0.15    0.67
  -3  -3  10    0.85    0.55
  -3  -3  10    0.80    0.59
   3   3  -9    0.65    0.54
  -3  -3   9    0.08    0.27
  -3  -3   9    0.05    0.48
   3   3  -8    1.51    0.61
  -3  -3   8    2.13    0.32
  -3  -3   8    1.84    0.34
   3   3  -7   16.12    1.00
  -3  -3   7   21.67    0.82
  -3  -3   7   15.83    0.91
   3   3  -6   19.23    0.71
  -3  -3   6   24.61    0.75
  -3  -3   6   19.43    0.66
   3   3  -5   31.44    0.82
  -3  -3   5   35.27    0.66
  -3  -3   5   34.15    0.99
  -3  -3   4   68.99    1.04
  -3  -3   4   68.50    1.44
  -3  -3   3   33.54    0.56
  -3  -3   3   31.87    0.67
  -3  -3   2  114.79    1.50
  -3  -3   2  111.86    1.91
  -3  -3   1  101.16    1.42
   3   3   0  387.26    5.09
  -3  -3   0  387.94    5.62
   3   3   1    2.77    0.16
  -3  -3  -1    3.07    0.17
   3   3   2    0.94    0.13
  -3  -3  -2    1.03    0.14
   3   3   3   91.00    1.29
  -3  -3  -3   95.41    1.35
   3   3   4   46.74    0.75
  -3  -3  -4   47.25    0.76
   3   3   5    0.29    0.16
  -3  -3  -5   -0.03    0.27
   3   3   6    3.08    0.26
  -3  -3  -6    3.20    0.27
   3   3   7    6.25    0.50
  -3  -3  -7    6.52    0.54
   3   3   8    5.22    0.37
  -3  -3  -8    5.69    0.38
   3   3   9    9.71    0.51
  -3  -3  -9   10.51    0.55
   3   3  10    2.21    0.40
  -3  -3 -10    2.81    0.68
   3   3  11    1.63    0.44
  -3  -3 -11    2.16    0.74
   3   4 -10    0.10    0.44
  -3  -4  10    0.31    0.32
  -3  -4  10    0.27    0.38
   3   4  -9    0.41    0.43
  -3  -4   9    1.06    0.47
  -3  -4   9    0.71    0.60
   3   4  -8    2.18    0.72
  -3  -4   8    2.49    0.49
  -3  -4   8    1.80    0.64
   3   4  -7    7.01    0.83
  -3  -4   7    9.37    0.56
  -3  -4   7    7.56    0.52
   3   4  -6   49.31    1.40
  -3  -4   6   59.04    1.35
  -3  -4   5   12.98    0.46
  -3  -4   5   11.57    0.50
  -3  -4   4   18.16    0.43
  -3  -4   4   18.37    0.55
  -3  -4   3   54.58    0.80
  -3  -4   3   56.23    1.08
  -3  -4   2   16.59    0.24
  -3  -4   2   17.63    0.61
  -3  -4   1  309.73    4.64
  -3  -4   0   66.87    1.10
   3   4   1   38.68    0.70
  -3  -4  -1   37.52    0.60
   3   4   2   91.82    1.31
  -3  -4  -2   90.58    1.31
   3   4   3   12.55    0.31
  -3  -4  -3   12.11    0.42
   3   4   4    9.67    0.29
  -3  -4  -4    9.93    0.30
   3   4   5   74.52    1.19
  -3  -4  -5   75.12    1.22
   3   4   6   13.42    0.41
  -3  -4  -6   13.63    0.42
   3   4   7   22.02    0.59
  -3  -4  -7   22.23    0.81
   3   4   8    0.11    0.39
  -3  -4  -8    0.23    0.26
   3   4   9   13.25    0.80
  -3  -4  -9   12.75    0.59
   3   4  10    5.18    0.51
   3   4  10    5.23    0.69
  -3  -4 -10    5.08    0.74
   3   4  11    0.77    0.72
   3   4  11    0.81    0.62
  -3  -4 -11    1.34    0.68
   3   5  -9    2.42    0.58
  -3  -5   9    2.24    0.56
  -3  -5   9    2.75    0.52
   3   5  -8    2.80    0.56
  -3  -5   8    3.28    0.34
  -3  -5   8    3.10    0.50
  -3  -5   7    1.27    0.23
  -3  -5   7    0.82    0.59
  -3  -5   6    2.72    0.34
  -3  -5   6    2.34    0.41
  -3  -5   5   42.40    0.79
  -3  -5   5   47.45    1.50
  -3  -5   4    0.65    0.17
  -3  -5   4    0.71    0.27
  -3  -5   3   53.58    0.78
  -3  -5   3   55.02    1.15
  -3  -5   2   53.97    1.06
  -3  -5   1   13.27    0.47
  -3  -5   0   44.99    0.87
  -3  -5  -1   24.04    0.47
   3   5   2   16.92    0.32
   3   5   2   17.61    0.50
  -3  -5  -2   17.13    0.39
   3   5   3   70.54    1.04
   3   5   3   71.69    1.23
  -3  -5  -3   70.87    1.25
   3   5   4   94.55    1.48
   3   5   4   89.65    1.41
  -3  -5  -4   91.98    1.61
   3   5   5   22.99    0.49
   3   5   5   25.02    0.69
  -3  -5  -5   24.85    0.56
   3   5   6   12.16    0.39
   3   5   6   12.71    0.58
  -3  -5  -6   13.52    0.62
   3   5   7    0.11    0.22
   3   5   7    0.30    0.22
  -3  -5  -7    0.04    0.37
   3   5   8   20.37    0.90
   3   5   8   20.98    0.64
  -3  -5  -8   22.45    0.69
   3   5   9    6.33    0.70
   3   5   9    5.70    0.43
  -3  -5  -9    6.28    0.69
   3   5  10    2.82    0.47
   3   5  10    2.93    0.62
  -3  -5 -10    2.16    0.69
   3   5  11    2.62    0.81
   3   5  11    1.47    0.65
  -3  -5 -11    1.61    0.47
  -3  -6   9    0.65    0.46
  -3  -6   9    0.88    0.48
  -3  -6   8    0.72    0.26
  -3  -6   8    0.83    0.69
  -3  -6   7   -0.09    0.26
  -3  -6   7    0.17    0.31
  -3  -6   6    6.84    0.42
  -3  -6   6    7.04    0.57
  -3  -6   5    0.54    0.21
  -3  -6   5    0.59    0.56
  -3  -6   4   18.36    0.43
  -3  -6   4   19.48    0.70
  -3  -6   3   25.92    0.42
  -3  -6   3   30.40    0.85
  -3  -6   2   24.89    0.59
  -3  -6   2   27.03    0.73
  -3  -6   1    0.45    0.28
  -3  -6   1    0.48    0.26
  -3  -6   0   35.67    0.81
  -3  -6  -1  107.65    1.84
   3   6   2  134.58    2.07
  -3  -6  -2  135.80    2.26
   3   6   3   24.59    0.47
   3   6   3   25.71    0.69
  -3  -6  -3   25.25    0.55
   3   6   4  155.01    2.44
   3   6   4  159.12    2.71
  -3  -6  -4  159.88    2.56
   3   6   5   10.78    0.44
   3   6   5   10.97    0.54
  -3  -6  -5   11.35    0.41
   3   6   6   12.09    0.55
   3   6   6   12.90    0.59
  -3  -6  -6   12.66    0.45
   3   6   7   34.37    0.82
   3   6   7   34.88    1.02
  -3  -6  -7   36.50    1.08
   3   6   8   11.05    0.52
   3   6   8   10.68    0.49
  -3  -6  -8   11.75    0.52
   3   6   9    9.00    0.54
   3   6   9    8.08    0.73
  -3  -6  -9    8.58    0.79
   3   6  10    3.93    0.76
   3   6  10    3.15    0.43
  -3  -6 -10    3.18    0.46
  -3  -7   8    1.14    0.41
  -3  -7   8    0.95    0.80
  -3  -7   7    0.30    0.19
  -3  -7   7    0.40    0.40
  -3  -7   6    3.41    0.34
  -3  -7   6    3.74    0.54
  -3  -7   5    3.94    0.28
  -3  -7   5    5.16    0.81
  -3  -7   4   18.18    0.45
  -3  -7   4   24.58    0.87
  -3  -7   3    5.61    0.14
  -3  -7   3    9.15    0.79
  -3  -7   2   21.29    0.77
  -3  -7   2   23.02    0.99
  -3  -7   1    6.89    0.34
  -3  -7   1    7.50    0.46
  -3  -7   0   16.59    0.63
  -3  -7  -1   67.73    1.38
  -3  -7  -2   11.19    0.56
   3   7   3  281.04    4.24
   3   7   3  287.70    4.65
  -3  -7  -3  281.98    4.87
   3   7   4    3.19    0.27
   3   7   4    3.41    0.41
  -3  -7  -4    3.59    0.43
   3   7   5   10.16    0.44
   3   7   5    9.91    0.40
  -3  -7  -5   10.00    0.58
   3   7   6    8.12    0.48
   3   7   6    8.35    0.39
  -3  -7  -6    8.78    0.41
   3   7   7   12.26    0.48
   3   7   7   12.91    0.51
  -3  -7  -7   12.58    0.54
   3   7   8    5.73    0.43
   3   7   8    5.51    0.62
  -3  -7  -8    6.87    0.67
   3   7   9    0.93    0.36
   3   7   9    1.11    0.33
  -3  -7  -9    1.40    0.37
   3   7  10    1.04    0.41
   3   7  10    1.14    0.57
  -3  -7 -10    1.12    0.64
  -3  -8   7    0.12    0.42
  -3  -8   6    2.22    0.56
  -3  -8   5    3.15    0.25
  -3  -8   5    4.60    0.90
  -3  -8   4    8.53    0.27
  -3  -8   4   15.22    0.78
  -3  -8   3   14.24    0.58
  -3  -8   3   14.72    1.02
  -3  -8   2    6.59    0.39
  -3  -8   2    6.68    0.51
  -3  -8   1    5.10    0.52
  -3  -8   1    4.82    0.71
  -3  -8   0    0.58    0.23
  -3  -8   0    0.08    0.32
  -3  -8  -1   35.71    1.00
  -3  -8  -2  175.00    3.31
   3   8   3   14.30    0.33
  -3  -8  -3   15.05    0.50
   3   8   4   11.51    0.39
   3   8   4   12.23    0.44
  -3  -8  -4   12.08    0.45
   3   8   5    3.93    0.33
   3   8   5    3.80    0.47
  -3  -8  -5    3.58    0.34
   3   8   6    4.01    0.28
   3   8   6    4.15    0.51
  -3  -8  -6    4.08    0.55
   3   8   7   11.65    0.65
   3   8   7   11.50    0.70
  -3  -8  -7   11.30    0.75
   3   8   8   14.12    0.80
   3   8   8   13.08    0.58
  -3  -8  -8   13.81    0.62
   3   8   9    7.48    0.75
   3   8   9    6.04    0.72
  -3  -8  -9    6.01    0.79
  -3  -9   6    0.78    0.52
  -3  -9   5    3.28    0.92
  -3  -9   4    6.46    0.54
  -3  -9   4    7.59    1.03
  -3  -9   3    4.36    0.66
  -3  -9   3    5.12    0.57
  -3  -9   2    5.96    0.44
  -3  -9   2    6.23    0.86
  -3  -9   1    1.68    0.32
  -3  -9   1    1.91    0.44
  -3  -9   0    9.66    0.65
  -3  -9   0    9.60    0.60
  -3  -9  -1    8.54    0.46
  -3  -9  -2   43.49    1.25
  -3  -9  -3    7.16    0.41
   3   9   4    4.91    0.28
  -3  -9  -4    5.25    0.37
   3   9   5    1.65    0.19
   3   9   5    1.53    0.30
  -3  -9  -5    1.97    0.48
   3   9   6    3.39    0.41
   3   9   6    3.66    0.35
  -3  -9  -6    3.78    0.58
   3   9   7    9.90    0.64
   3   9   7   10.19    0.51
  -3  -9  -7   10.55    0.54
   3   9   8   13.00    0.80
   3   9   8   13.16    0.84
  -3  -9  -8   14.25    0.94
  -3 -10   4    2.90    0.75
  -3 -10   4    3.51    0.63
  -3 -10   3    6.07    0.78
  -3 -10   3    6.40    1.02
  -3 -10   2    0.85    0.49
  -3 -10   2   -0.65    0.67
  -3 -10   1    1.92    0.58
  -3 -10   1    3.03    0.50
  -3 -10   0    0.87    0.31
  -3 -10   0    0.92    0.68
  -3 -10  -1    7.64    0.67
  -3 -10  -1    8.65    0.94
  -3 -10  -2    3.03    0.36
  -3 -10  -3    5.81    0.63
  -3 -10  -4    3.57    0.38
   3  10   5    3.14    0.32
  -3 -10  -5    3.71    0.58
   3  10   6    1.20    0.22
  -3 -10  -6    1.20    0.34
   3  10   7    9.82    0.64
   3  10   7   10.78    0.79
  -3 -10  -7   10.17    0.87
  -3 -11   2   -0.06    0.32
  -3 -11   2    0.27    0.41
  -3 -11   1    2.62    0.42
  -3 -11   1    3.14    0.87
  -3 -11   0    3.51    0.66
  -3 -11   0    3.64    0.89
  -3 -11  -1   -0.04    0.48
  -3 -11  -1    0.72    0.66
  -3 -11  -2    0.88    0.34
  -3 -11  -2    1.31    0.45
  -3 -11  -4    1.48    0.36
  -3 -11  -5    1.44    0.57
   4 -10  -4    1.17    0.74
   4 -10  -3    0.86    0.44
   4 -10  -2    1.23    0.69
   4 -10  -1    2.07    0.72
   4 -10   0    0.70    0.38
   4 -10   1   -0.40    0.36
   4 -10   2    1.59    0.60
   4 -10   2    0.80    0.36
   4  -9  -6    1.29    0.73
   4  -9  -5    0.09    0.59
   4  -9  -4    0.43    0.40
   4  -9  -3    8.32    0.95
   4  -9  -2    3.83    0.52
   4  -9  -1    1.14    0.60
   4  -9   0    0.11    0.27
   4  -9   0   -0.02    0.14
   4  -9   0    0.02    0.17
   4  -9   1    0.60    0.34
   4  -9   1    0.40    0.21
   4  -9   1    0.45    0.16
   4  -9   2    1.57    0.62
   4  -9   2    1.28    0.35
   4  -9   3    8.62    0.84
   4  -9   3    5.12    0.41
   4  -9   4    3.96    0.59
   4  -8  -7    0.24    0.43
  -4   8   7    0.46    0.42
   4  -8  -6    0.74    0.68
   4  -8  -5    0.09    0.36
   4  -8  -4    1.14    0.65
   4  -8  -3    2.34    0.45
   4  -8  -2    6.68    0.76
   4  -8  -2    4.27    0.15
   4  -8  -1    0.48    0.32
   4  -8  -1    0.49    0.12
   4  -8  -1    0.46    0.13
   4  -8   0    5.90    0.69
   4  -8   0    4.32    0.28
   4  -8   1    2.51    0.38
   4  -8   1    1.85    0.28
   4  -8   2    0.74    0.54
   4  -8   2    0.97    0.30
   4  -8   3   10.90    0.52
   4  -8   4   18.22    0.99
  -4   8  -4   14.60    0.77
   4  -8   5    0.48    0.27
  -4   8  -5   -0.03    0.50
   4  -8   6    0.92    0.53
  -4   8  -6    1.07    0.64
  -4   7   8    0.12    0.68
   4  -7  -7    0.76    0.67
  -4   7   7    0.50    0.42
   4  -7  -6    0.47    0.64
  -4   7   6    0.58    0.39
   4  -7  -5    1.10    0.41
   4  -7  -4    7.19    0.56
   4  -7  -3    3.20    0.65
   4  -7  -2    8.85    0.54
   4  -7  -1    5.70    0.65
   4  -7  -1    4.30    0.22
   4  -7   0    3.76    0.58
   4  -7   0    2.63    0.21
   4  -7   1    7.13    0.47
   4  -7   1    5.98    0.34
   4  -7   2    2.46    0.22
   4  -7   3   21.70    0.84
  -4   7  -3   17.65    0.88
   4  -7   4    6.47    0.57
  -4   7  -4    3.43    0.60
   4  -7   5    3.55    0.55
  -4   7  -5    3.34    0.63
   4  -7   6    0.35    0.48
  -4   7  -6    0.58    0.35
   4  -7   7    0.98    0.60
  -4   7  -7    1.25    0.44
  -4   6   9    2.17    0.59
  -4   6   8    0.49    0.71
   4  -6  -7    0.03    0.38
  -4   6   7    0.73    0.40
   4  -6  -6    0.76    0.66
  -4   6   6    1.42    0.41
   4  -6  -5   31.79    1.11
  -4   6   5   30.80    1.09
   4  -6  -4    3.92    0.42
   4  -6  -3    2.29    0.55
   4  -6  -2    5.85    0.62
   4  -6  -1   11.06    0.73
   4  -6  -1    9.83    0.18
   4  -6  -1    9.18    0.20
   4  -6   0    2.61    0.32
   4  -6   0    2.15    0.16
   4  -6   1   16.32    0.59
   4  -6   1   13.31    0.42
   4  -6   2   16.96    0.56
  -4   6  -2   14.71    0.63
   4  -6   3    4.94    0.30
  -4   6  -3    5.03    0.46
   4  -6   4    2.08    0.38
  -4   6  -4    1.36    0.43
   4  -6   5    3.74    0.51
  -4   6  -5    4.29    0.58
   4  -6   6    1.39    0.32
   4  -6   7    1.68    0.61
  -4   6  -7    2.33    0.66
   4  -6   8    1.91    0.45
  -4   6  -8    1.21    0.76
  -4   5  10    0.76    0.56
  -4   5   9    2.62    0.59
   4  -5  -8    0.72    0.20
  -4   5   8    3.32    0.73
   4  -5  -7    0.82    0.34
   4  -5  -7    0.20    0.11
  -4   5   7    0.16    0.36
  -4   5   7    0.15    0.09
   4  -5  -6   22.97    1.26
  -4   5   6   23.32    0.92
   4  -5  -5    5.12    0.47
  -4   5   5    4.61    0.47
   4  -5  -4    7.61    0.48
  -4   5   4    7.22    0.46
   4  -5  -3    9.98    0.49
   4  -5  -2    3.25    0.33
   4  -5  -1    6.04    0.37
   4  -5  -1    4.78    0.09
   4  -5   0   17.39    0.56
   4  -5   0   15.11    0.32
   4  -5   1   17.63    0.37
  -4   5  -1   15.61    0.48
   4  -5   2   51.92    1.12
  -4   5  -2   45.11    0.98
   4  -5   3   31.31    0.91
  -4   5  -3   28.26    0.75
   4  -5   4   12.41    0.45
  -4   5  -4   11.28    0.63
   4  -5   5   10.52    0.64
  -4   5  -5    9.75    0.50
   4  -5   6    6.41    0.63
  -4   5  -6    6.01    0.46
   4  -5   7    5.05    0.47
  -4   5  -7    4.15    0.50
   4  -5   8    2.34    0.68
  -4   5  -8    3.01    0.50
   4  -5   9    0.77    0.40
  -4   5  -9    0.14    0.44
  -4   4  10    6.47    0.76
   4  -4  -9    0.22    0.24
  -4   4   9   -0.01    0.66
  -4   4   9    0.09    0.19
  -4   4   8    7.07    0.88
  -4   4   8    2.71    0.25
   4  -4  -7    2.85    0.24
  -4   4   7    2.51    0.19
   4  -4  -6    8.59    0.57
  -4   4   6    9.44    0.58
   4  -4  -5   16.03    0.66
  -4   4   5   17.35    0.67
   4  -4  -4   15.82    0.60
  -4   4   4   16.94    0.60
   4  -4  -3    2.98    0.31
   4  -4  -2    2.71    0.30
   4  -4  -1    2.15    0.26
   4  -4   0   24.20    0.77
   4  -4   0   21.48    0.35
   4  -4   1   26.95    0.45
  -4   4  -1   25.08    0.54
   4  -4   2    5.27    0.28
  -4   4  -2    5.05    0.31
   4  -4   3   17.23    0.44
  -4   4  -3   16.76    0.58
   4  -4   4    0.41    0.17
  -4   4  -4    0.13    0.19
   4  -4   5    7.83    0.38
  -4   4  -5    7.36    0.40
   4  -4   6   11.64    0.72
  -4   4  -6   11.13    0.55
   4  -4   7   13.95    0.63
  -4   4  -7   11.58    0.66
   4  -4   8    3.01    0.43
  -4   4  -8    2.23    0.71
   4  -4   9    0.16    0.53
  -4   4  -9   -0.43    0.63
   4  -3 -10   -0.04    0.32
  -4   3  10    0.45    0.69
  -4   3  10    0.06    0.25
   4  -3  -9    0.16    0.31
  -4   3   9    0.62    0.67
  -4   3   9    0.45    0.24
   4  -3  -8    2.05    0.32
  -4   3   8    1.98    0.18
   4  -3  -7   10.53    0.49
  -4   3   7    9.79    0.41
   4  -3  -6    8.05    0.50
   4  -3  -6    5.77    0.28
   4  -3  -5   10.24    0.72
  -4   3   5    9.74    0.49
   4  -3  -4   16.98    0.76
  -4   3   4   16.07    0.53
   4  -3  -3    9.95    0.58
  -4   3   3   10.39    0.40
   4  -3  -2    8.34    0.37
   4  -3  -1   54.43    1.22
   4  -3   0   14.41    0.42
   4  -3   0   14.40    0.24
  -4   3   0   13.96    0.27
   4  -3   1   22.33    0.41
  -4   3  -1   22.16    0.44
   4  -3   2   21.13    0.40
  -4   3  -2   20.83    0.49
   4  -3   3    0.72    0.22
  -4   3  -3    0.53    0.24
   4  -3   4    0.15    0.22
  -4   3  -4   -0.06    0.24
   4  -3   5   24.54    0.64
  -4   3  -5   22.40    0.85
   4  -3   6   51.49    1.44
  -4   3  -6   47.40    1.20
   4  -3   7   10.28    0.72
  -4   3  -7    8.96    0.79
   4  -3   8    4.66    0.44
  -4   3  -8    4.17    0.48
   4  -3   9    1.39    0.62
  -4   3  -9    0.53    0.68
   4  -3  10    3.27    0.57
  -4   3 -10    2.95    0.62
   4  -2 -10    0.56    0.40
  -4   2  10    0.96    0.73
  -4   2  10    0.26    0.20
   4  -2  -9    0.97    0.42
  -4   2   9    3.68    0.49
  -4   2   9    1.28    0.33
   4  -2  -8    1.87    0.35
  -4   2   8    3.49    0.44
  -4   2   8    1.55    0.19
   4  -2  -7    8.27    0.45
  -4   2   7    6.92    0.38
   4  -2  -6    6.29    0.25
  -4   2   6    5.90    0.28
   4  -2  -5   18.28    0.60
  -4   2   5   19.03    0.60
   4  -2  -4   10.96    0.42
  -4   2   4   11.89    0.60
   4  -2  -3    4.40    0.28
  -4   2   3    4.48    0.27
   4  -2  -2  119.59    2.02
   4  -2  -1   30.29    0.75
   4  -2   0   62.88    0.82
  -4   2   0   61.88    0.84
   4  -2   1    8.56    0.22
   4  -2   2    5.59    0.23
  -4   2  -2    5.37    0.18
   4  -2   3   48.60    0.92
  -4   2  -3   47.17    0.91
   4  -2   4    8.81    0.41
  -4   2  -4    8.77    0.32
   4  -2   5   19.17    0.67
  -4   2  -5   19.60    0.72
   4  -2   6   50.26    1.28
  -4   2  -6   44.22    1.09
   4  -2   7    1.61    0.46
  -4   2  -7    0.89    0.51
   4  -2   8    4.10    0.44
  -4   2  -8    5.29    0.69
   4  -2   9    1.88    0.42
  -4   2  -9    1.73    0.46
   4  -2  10    0.17    0.64
  -4   2 -10    0.65    0.73
   4  -1 -11   -0.13    0.49
  -4   1  11    0.29    0.24
   4  -1 -10    0.58    0.47
  -4   1  10    2.39    0.47
  -4   1  10    0.52    0.25
   4  -1  -9    0.28    0.40
  -4   1   9    1.54    0.40
  -4   1   9    0.62    0.33
   4  -1  -8    0.15    0.31
  -4   1   8    0.71    0.51
  -4   1   8    0.34    0.25
   4  -1  -7    7.21    0.48
  -4   1   7    6.38    0.40
   4  -1  -6   12.28    0.51
  -4   1   6   17.45    0.84
  -4   1   6   10.69    0.43
   4  -1  -5    7.62    0.37
   4  -1  -5    6.18    0.23
  -4   1   5    7.34    0.54
  -4   1   5    5.77    0.27
   4  -1  -4   29.10    0.66
  -4   1   4   30.34    0.85
  -4   1   4   24.94    0.51
   4  -1  -3   51.50    1.13
  -4   1   3   52.43    1.11
  -4   1   3   49.78    0.69
  -4   1   3   47.88    0.73
   4  -1  -2    9.97    0.44
  -4   1   2   10.43    0.17
  -4   1   2   10.83    0.24
   4  -1  -1   71.31    1.29
  -4   1   1   74.50    0.94
   4  -1   0   96.62    1.28
  -4   1   0   94.18    1.21
   4  -1   1   48.40    0.72
  -4   1  -1   48.53    0.74
   4  -1   2   91.26    1.29
  -4   1  -2   89.80    1.30
   4  -1   3    4.18    0.27
  -4   1  -3    4.29    0.26
   4  -1   4   26.52    0.65
  -4   1  -4   25.62    0.65
   4  -1   5   48.31    0.92
  -4   1  -5   45.51    1.06
   4  -1   6   -0.08    0.18
  -4   1  -6    0.06    0.18
   4  -1   7   22.68    0.68
  -4   1  -7   21.73    0.72
   4  -1   8    1.80    0.33
  -4   1  -8    1.75    0.37
   4  -1   9    4.86    0.49
  -4   1  -9    5.85    0.83
   4  -1  10    1.18    0.69
  -4   1 -10    1.35    0.75
   4  -1  11    0.51    0.65
  -4   1 -11   -0.48    0.48
   4   0 -11    0.40    0.36
  -4   0  11    0.41    0.44
   4   0 -10    0.26    0.31
  -4   0  10    1.30    0.63
  -4   0  10    0.26    0.38
   4   0  -9    0.23    0.25
  -4   0   9    0.32    0.52
  -4   0   9    0.04    0.32
   4   0  -8    1.72    0.29
  -4   0   8    2.98    0.58
  -4   0   8    1.30    0.36
   4   0  -7    0.54    0.32
  -4   0   7    0.87    0.28
  -4   0   7    0.41    0.17
   4   0  -6   41.50    1.00
  -4   0   6   41.89    1.07
   4   0  -5   44.75    0.94
  -4   0   5   49.21    1.26
   4   0  -4    3.90    0.25
  -4   0   4    3.82    0.25
  -4   0   4    3.45    0.24
   4   0  -3   74.69    1.42
  -4   0   3   73.89    1.40
  -4   0   3   70.23    1.08
   4   0  -2   59.25    1.08
  -4   0   2   58.33    0.94
  -4   0   2   57.95    0.76
  -4   0   2   58.35    0.90
   4   0  -1  252.84    3.86
  -4   0   1  272.82    3.82
   4   0   0  306.20    4.35
  -4   0   0  321.19    4.59
   4   0   1   47.26    0.72
  -4   0  -1   45.92    0.65
   4   0   2   59.21    0.93
  -4   0  -2   59.10    0.94
   4   0   3   36.33    0.69
  -4   0  -3   36.22    0.70
   4   0   4   45.06    0.89
  -4   0  -4   44.41    0.78
   4   0   5    2.88    0.36
  -4   0  -5    3.00    0.37
   4   0   6   22.24    0.57
  -4   0  -6   21.78    0.76
   4   0   7    3.30    0.32
  -4   0  -7    3.54    0.53
   4   0   8    1.76    0.34
  -4   0  -8    2.30    0.55
   4   0   9    1.94    0.40
  -4   0  -9    2.15    0.41
   4   0  10    0.44    0.59
  -4   0 -10    0.29    0.40
   4   0  11    1.93    0.77
  -4   0 -11    1.48    0.55
   4   1 -10    0.47    0.51
  -4  -1  10    0.14    0.37
  -4  -1  10    0.40    0.26
   4   1  -9    1.89    0.57
  -4  -1   9    2.83    0.42
  -4  -1   9    1.39    0.31
   4   1  -8    0.44    0.41
  -4  -1   8    0.31    0.28
  -4  -1   8    0.28    0.34
   4   1  -7    3.66    0.34
  -4  -1   7    5.46    0.55
  -4  -1   7    3.52    0.44
   4   1  -6   23.38    0.89
  -4  -1   6   22.31    0.81
  -4  -1   5   31.15    0.71
  -4  -1   5   25.39    0.75
   4   1  -4   66.44    1.13
  -4  -1   4   71.07    1.21
  -4  -1   4   64.71    1.30
   4   1  -3   70.72    1.29
  -4  -1   3   74.24    1.18
  -4  -1   3   72.39    1.29
   4   1  -2   35.07    0.59
  -4  -1   2   35.39    0.59
  -4  -1   2   38.15    0.61
  -4  -1   2   36.34    0.70
   4   1  -1  103.95    1.49
  -4  -1   1  107.18    1.44
   4   1   0   77.01    1.05
  -4  -1   0   80.37    1.19
   4   1   1  300.25    4.40
  -4  -1  -1  308.22    4.38
   4   1   2    0.36    0.18
  -4  -1  -2    0.27    0.19
   4   1   3    4.67    0.28
  -4  -1  -3    5.12    0.21
   4   1   4   48.33    0.80
  -4  -1  -4   47.49    0.81
   4   1   5    8.48    0.45
  -4  -1  -5    8.37    0.46
   4   1   6    0.34    0.35
  -4  -1  -6    0.75    0.35
   4   1   7    1.06    0.42
  -4  -1  -7    1.13    0.28
   4   1   8    4.48    0.39
  -4  -1  -8    4.32    0.42
   4   1   9    2.46    0.41
  -4  -1  -9    2.85    0.43
   4   1  10    2.42    0.69
  -4  -1 -10    2.52    0.51
   4   1  11    0.48    0.70
  -4  -1 -11    0.89    0.48
   4   2 -10    1.11    0.40
  -4  -2  10    1.46    0.61
  -4  -2  10    0.69    0.33
   4   2  -9    0.17    0.29
  -4  -2   9   -0.54    0.44
  -4  -2   9    0.33    0.38
   4   2  -8    1.50    0.57
  -4  -2   8    2.75    0.51
  -4  -2   8    1.57    0.50
   4   2  -7    3.63    0.38
  -4  -2   7    4.77    0.36
  -4  -2   7    3.33    0.34
  -4  -2   6   23.60    0.79
  -4  -2   6   16.51    0.78
  -4  -2   5   89.27    1.56
  -4  -2   5   75.30    1.78
  -4  -2   4    6.09    0.35
  -4  -2   4    5.92    0.28
   4   2  -3   34.48    0.66
  -4  -2   3   36.42    0.71
  -4  -2   3   35.94    0.82
   4   2  -2   84.84    1.31
  -4  -2   2   87.38    1.24
  -4  -2   2   85.26    1.26
  -4  -2   2   92.96    1.57
   4   2  -1    8.48    0.25
  -4  -2   1    9.02    0.29
   4   2   0  426.89    6.34
   4   2   0  450.00    6.84
  -4  -2   0  451.14    6.83
   4   2   1   26.81    0.52
  -4  -2  -1   26.68    0.54
   4   2   2   37.25    0.68
  -4  -2  -2   37.55    0.69
   4   2   3   78.43    1.26
  -4  -2  -3   77.76    1.17
   4   2   4    7.54    0.27
  -4  -2  -4    7.43    0.27
   4   2   5   27.56    0.58
  -4  -2  -5   27.31    0.74
   4   2   6   40.21    1.00
  -4  -2  -6   39.57    0.83
   4   2   7   12.64    0.47
  -4  -2  -7   12.18    0.67
   4   2   8    9.35    0.70
  -4  -2  -8   10.06    0.76
   4   2   9   -0.19    0.46
  -4  -2  -9    0.23    0.31
   4   2  10   10.42    0.90
  -4  -2 -10    9.97    0.67
   4   2  11    2.27    0.78
  -4  -2 -11    2.34    0.54
   4   3 -10    0.65    0.42
  -4  -3  10    0.76    0.54
  -4  -3  10    0.06    0.36
   4   3  -9    0.70    0.40
  -4  -3   9    1.30    0.50
  -4  -3   9    0.61    0.34
   4   3  -8    5.84    0.58
  -4  -3   8   10.04    0.68
  -4  -3   8    6.22    0.74
  -4  -3   7    7.08    0.53
  -4  -3   7    4.80    0.42
  -4  -3   6    0.78    0.20
  -4  -3   6    1.22    0.43
  -4  -3   5    7.87    0.41
  -4  -3   5    6.80    0.54
  -4  -3   4   79.47    1.44
  -4  -3   4   76.63    1.69
  -4  -3   3    0.24    0.14
  -4  -3   3    0.18    0.18
  -4  -3   2  111.24    1.77
  -4  -3   2  115.76    2.02
   4   3  -1   64.35    0.87
  -4  -3   1   67.91    1.03
   4   3   0    7.94    0.18
  -4  -3   0    8.17    0.33
   4   3   1   54.11    0.81
  -4  -3  -1   55.08    0.83
   4   3   2   25.30    0.57
  -4  -3  -2   24.94    0.58
   4   3   3   34.92    0.71
  -4  -3  -3   34.86    0.61
   4   3   4   88.22    1.36
  -4  -3  -4   88.06    1.37
   4   3   5   57.39    0.99
  -4  -3  -5   56.82    1.01
   4   3   6   12.66    0.44
  -4  -3  -6   13.01    0.63
   4   3   7    7.56    0.59
  -4  -3  -7    8.07    0.43
   4   3   8    0.17    0.24
  -4  -3  -8   -0.25    0.41
   4   3   9   18.59    0.71
  -4  -3  -9   19.28    0.74
   4   3  10    1.88    0.67
  -4  -3 -10    2.58    0.46
   4   3  11    1.00    0.71
  -4  -3 -11    1.30    0.48
  -4  -4  10    0.64    0.69
  -4  -4   9    1.76    0.35
  -4  -4   9    1.77    0.45
  -4  -4   8    2.34    0.31
  -4  -4   8    2.27    0.43
  -4  -4   7    1.82    0.25
  -4  -4   7    1.65    0.56
  -4  -4   6   -0.07    0.26
  -4  -4   6   -0.36    0.26
  -4  -4   5   17.12    0.52
  -4  -4   5   14.00    0.60
  -4  -4   4    1.85    0.14
  -4  -4   4    1.32    0.30
  -4  -4   3   49.50    0.77
  -4  -4   3   46.28    1.00
  -4  -4   2   42.64    0.76
  -4  -4   2   44.75    1.08
  -4  -4   1   30.84    0.69
   4   4   0    1.02    0.05
  -4  -4   0    1.08    0.17
   4   4   1   72.30    1.21
  -4  -4  -1   71.85    1.10
   4   4   2  169.67    2.47
  -4  -4  -2  169.80    2.64
   4   4   3  149.07    2.20
  -4  -4  -3  150.48    2.24
   4   4   4   30.35    0.74
  -4  -4  -4   31.30    0.63
   4   4   5  135.56    2.37
  -4  -4  -5  138.21    2.20
   4   4   6   11.07    0.59
  -4  -4  -6   11.90    0.62
   4   4   7   13.48    0.49
  -4  -4  -7   14.14    0.53
   4   4   8   33.80    1.13
  -4  -4  -8   34.50    1.19
   4   4   9    6.63    0.49
  -4  -4  -9    6.36    0.51
   4   4  10    5.53    0.52
  -4  -4 -10    5.72    0.54
   4   4  11    1.71    0.47
  -4  -4 -11    1.80    0.52
  -4  -5   9    1.99    0.35
  -4  -5   9    1.74    0.76
  -4  -5   8    1.32    0.27
  -4  -5   8    0.54    0.68
  -4  -5   7    3.33    0.28
  -4  -5   7    3.04    0.46
  -4  -5   6    0.30    0.24
  -4  -5   6   -0.03    0.49
  -4  -5   5   11.64    0.42
  -4  -5   5   11.10    0.59
  -4  -5   4   20.67    0.44
  -4  -5   4   19.20    0.71
  -4  -5   3   48.45    0.69
  -4  -5   3   48.58    1.12
  -4  -5   2   27.51    0.61
  -4  -5   2   30.54    0.77
  -4  -5   1   37.18    0.86
  -4  -5   0    7.60    0.42
  -4  -5  -1   35.07    0.79
   4   5   2  111.35    1.87
  -4  -5  -2  112.62    1.75
   4   5   3   29.93    0.60
  -4  -5  -3   29.92    0.62
   4   5   4  420.71    6.86
  -4  -5  -4  414.17    6.54
   4   5   5    0.85    0.23
  -4  -5  -5    0.85    0.24
   4   5   6   10.53    0.41
  -4  -5  -6   10.47    0.63
   4   5   7    8.51    0.63
  -4  -5  -7    8.78    0.46
   4   5   8   12.75    0.55
  -4  -5  -8   13.97    0.84
   4   5   9    5.69    0.69
  -4  -5  -9    5.33    0.50
   4   5  10    0.65    0.39
   4   5  10    1.21    0.39
  -4  -5 -10    0.89    0.40
  -4  -6   8    1.70    0.27
  -4  -6   8    1.79    0.50
  -4  -6   7   -0.10    0.17
  -4  -6   7    0.25    0.55
  -4  -6   6    0.40    0.23
  -4  -6   6    0.05    0.36
  -4  -6   5    6.04    0.31
  -4  -6   5    5.69    0.80
  -4  -6   4   21.54    0.42
  -4  -6   4   24.49    0.83
  -4  -6   3   34.62    0.85
  -4  -6   3   37.92    1.31
  -4  -6   2   21.71    0.57
  -4  -6   2   23.91    0.98
  -4  -6   1    9.85    0.38
  -4  -6   0    9.22    0.51
  -4  -6  -1    2.85    0.40
   4   6   2   86.82    1.44
  -4  -6  -2   86.05    1.64
   4   6   3  274.55    4.06
   4   6   3  295.03    4.91
  -4  -6  -3  293.47    4.68
   4   6   4    7.94    0.33
   4   6   4    8.29    0.37
  -4  -6  -4    8.68    0.39
   4   6   5   13.26    0.35
   4   6   5   15.17    0.63
  -4  -6  -5   14.44    0.49
   4   6   6    1.82    0.35
   4   6   6    2.12    0.46
  -4  -6  -6    2.14    0.49
   4   6   7    7.80    0.56
   4   6   7    8.45    0.44
  -4  -6  -7    8.71    0.47
   4   6   8   14.40    0.56
   4   6   8   14.72    0.60
  -4  -6  -8   15.37    0.90
   4   6   9   12.38    0.59
   4   6   9   11.32    0.60
  -4  -6  -9   12.24    0.66
   4   6  10    5.45    0.79
   4   6  10    4.41    0.77
  -4  -6 -10    4.90    0.84
  -4  -7   8    1.21    0.51
  -4  -7   7    0.48    0.70
  -4  -7   6    0.57    0.21
  -4  -7   6    0.36    0.43
  -4  -7   5    5.23    0.26
  -4  -7   5    7.27    0.90
  -4  -7   4    5.84    0.53
  -4  -7   3   18.90    0.87
  -4  -7   3   19.71    1.06
  -4  -7   2   12.16    0.67
  -4  -7   2   12.86    0.62
  -4  -7   1   16.85    0.53
  -4  -7   1   17.28    0.67
  -4  -7   0    7.72    0.55
  -4  -7  -1   20.41    0.55
  -4  -7  -2   21.15    0.60
   4   7   3   79.89    1.17
   4   7   3   83.95    1.70
  -4  -7  -3   83.19    1.52
   4   7   4    6.42    0.29
   4   7   4    6.62    0.54
  -4  -7  -4    6.76    0.58
   4   7   5   11.17    0.33
   4   7   5   11.91    0.46
  -4  -7  -5   12.20    0.68
   4   7   6    4.36    0.40
   4   7   6    4.07    0.36
  -4  -7  -6    4.69    0.39
   4   7   7    5.88    0.35
   4   7   7    7.51    0.64
  -4  -7  -7    6.48    0.69
   4   7   8   13.53    0.78
   4   7   8   14.00    0.87
  -4  -7  -8   14.64    0.66
   4   7   9   11.93    0.61
   4   7   9   11.74    0.63
  -4  -7  -9   12.93    1.00
  -4  -8   7    0.03    0.66
  -4  -8   6    3.42    0.60
  -4  -8   5    2.90    0.59
  -4  -8   4    1.00    0.34
  -4  -8   4    0.65    0.70
  -4  -8   3   12.81    0.59
  -4  -8   3   14.57    0.77
  -4  -8   2   10.84    0.51
  -4  -8   2   11.87    0.95
  -4  -8   1    0.12    0.42
  -4  -8   1    0.46    0.35
  -4  -8   0    8.16    0.42
  -4  -8  -1    0.73    0.44
  -4  -8  -2   28.06    0.73
   4   8   4   14.44    0.39
   4   8   4   15.03    0.72
  -4  -8  -4   14.90    0.54
   4   8   5    5.14    0.34
   4   8   5    5.72    0.58
  -4  -8  -5    5.47    0.41
   4   8   6    3.98    0.28
   4   8   6    4.92    0.58
  -4  -8  -6    4.43    0.62
   4   8   7    2.15    0.42
   4   8   7    2.39    0.37
  -4  -8  -7    2.03    0.39
   4   8   8   14.15    0.78
   4   8   8   14.29    0.65
  -4  -8  -8   14.82    1.00
   4   8   9    5.42    0.76
  -4  -9   5    4.10    0.55
  -4  -9   5    4.40    0.71
  -4  -9   4    3.15    0.45
  -4  -9   4    3.68    0.59
  -4  -9   3    0.97    0.55
  -4  -9   3    0.97    0.77
  -4  -9   2    1.31    0.59
  -4  -9   2    1.49    0.49
  -4  -9   1    0.73    0.31
  -4  -9   1    0.31    0.65
  -4  -9   0   12.72    0.57
  -4  -9   0   12.75    0.72
  -4  -9  -1   12.53    0.77
  -4  -9  -2    0.63    0.30
   4   9   4    9.01    0.29
  -4  -9  -4    9.51    0.49
   4   9   5    3.57    0.30
   4   9   5    3.93    0.38
  -4  -9  -5    3.94    0.63
   4   9   6    7.71    0.46
   4   9   6    7.94    0.48
  -4  -9  -6    8.97    0.52
   4   9   7   23.93    0.86
   4   9   7   25.42    0.83
  -4  -9  -7   25.34    0.89
   4   9   8    3.45    0.67
  -4 -10   4    0.22    0.65
  -4 -10   4    1.05    0.53
  -4 -10   3    1.01    0.39
  -4 -10   3    0.99    0.52
  -4 -10   2   -0.21    0.34
  -4 -10   2   -0.35    0.71
  -4 -10   1    7.04    0.53
  -4 -10   1    7.18    1.04
  -4 -10   0    1.36    0.60
  -4 -10   0    1.74    0.51
  -4 -10  -1    3.54    0.41
  -4 -10  -1    3.18    0.55
  -4 -10  -2    1.29    0.34
  -4 -10  -3    0.84    0.54
  -4 -10  -4    4.91    0.45
  -4 -10  -5   10.42    0.83
  -4 -10  -6   15.11    0.70
  -4 -11   1    2.00    0.46
  -4 -11   1    2.55    0.61
  -4 -11   0    2.50    0.45
  -4 -11   0    2.85    0.60
  -4 -11  -1    5.65    0.51
  -4 -11  -1    6.27    0.70
  -4 -11  -2    0.25    0.52
  -4 -11  -3    3.57    0.71
  -4 -11  -4    3.39    0.46
   5  -9  -4    0.13    0.67
   5  -9  -3    1.44    0.53
   5  -9  -2    1.12    0.45
   5  -9  -1    1.28    0.71
   5  -9   0    0.65    0.64
   5  -9   1    0.77    0.42
   5  -9   2    2.08    0.47
   5  -9   3    0.88    0.44
   5  -9   3    0.91    0.34
   5  -8  -6   -0.04    0.41
   5  -8  -5   -0.33    0.71
   5  -8  -4    9.28    0.81
   5  -8  -3    0.65    0.42
   5  -8  -2    0.81    0.64
   5  -8  -1    1.46    0.42
   5  -8   0    3.52    0.72
   5  -8   1    1.09    0.41
   5  -8   1    0.93    0.21
   5  -8   2    3.50    0.50
   5  -8   2    2.08    0.33
   5  -8   3    4.16    0.52
   5  -8   3    2.12    0.41
   5  -8   4    0.48    0.37
  -5   8  -4    0.40    0.28
   5  -8   5    0.42    0.27
  -5   8  -5    0.43    0.31
   5  -7  -7    1.33    0.53
  -5   7   7    1.54    0.53
   5  -7  -6    0.34    0.44
   5  -7  -5    8.33    1.08
   5  -7  -4    1.26    0.46
   5  -7  -3    2.07    0.69
   5  -7  -2    2.03    0.43
   5  -7  -1    1.71    0.63
   5  -7   0    1.19    0.35
   5  -7   0    0.71    0.10
   5  -7   0    0.65    0.12
   5  -7   1    3.91    0.68
   5  -7   1    2.67    0.23
   5  -7   2    6.03    0.49
   5  -7   2    3.69    0.33
   5  -7   3    4.19    0.31
  -5   7  -3    3.97    0.34
   5  -7   4    4.93    0.38
  -5   7  -4    4.86    0.40
   5  -7   5    2.76    0.52
  -5   7  -5    2.26    0.59
   5  -7   6    2.06    0.53
  -5   7  -6    1.44    0.40
  -5   6   8    0.83    0.50
   5  -6  -7    2.07    0.58
  -5   6   7    3.68    0.89
   5  -6  -6    2.26    0.51
  -5   6   6    2.14    0.50
   5  -6  -5    5.23    0.91
   5  -6  -4    4.92    0.79
   5  -6  -3    4.57    0.50
   5  -6  -2    0.41    0.51
   5  -6  -1    0.83    0.34
   5  -6   0    1.78    0.36
   5  -6   0    1.23    0.11
   5  -6   1    5.37    0.67
   5  -6   1    3.70    0.17
   5  -6   2    6.16    0.35
  -5   6  -2    5.04    0.40
   5  -6   3    0.84    0.27
  -5   6  -3    0.72    0.32
   5  -6   4    3.55    0.43
  -5   6  -4    3.24    0.33
   5  -6   5    0.05    0.21
  -5   6  -5    0.43    0.38
   5  -6   6    2.03    0.34
  -5   6  -6    1.58    0.37
   5  -6   7    1.51    0.61
  -5   6  -7    2.06    0.44
  -5   5   9    0.69    0.84
  -5   5   8    1.36    0.52
   5  -5  -7    3.29    0.84
  -5   5   7    3.34    0.83
   5  -5  -6   13.93    0.90
  -5   5   6   16.08    0.85
   5  -5  -5    1.54    0.71
  -5   5   5    2.30    0.43
   5  -5  -4    3.92    0.71
   5  -5  -3    3.12    0.41
   5  -5  -2    2.29    0.37
   5  -5  -1    0.68    0.47
   5  -5   0   17.69    0.88
   5  -5   0   12.72    0.27
   5  -5   1    6.89    0.44
   5  -5   1    5.41    0.24
  -5   5  -1    4.84    0.27
   5  -5   2    2.93    0.26
  -5   5  -2    2.61    0.30
   5  -5   3    2.34    0.31
  -5   5  -3    2.10    0.34
   5  -5   4    0.58    0.29
  -5   5  -4    0.43    0.33
   5  -5   5    0.65    0.35
  -5   5  -5    0.27    0.39
   5  -5   6    6.49    0.65
  -5   5  -6    6.42    0.72
   5  -5   7    7.96    0.56
  -5   5  -7    7.42    0.88
   5  -5   8    0.83    0.37
  -5   5  -8    1.18    0.68
  -5   4   9    1.30    0.52
  -5   4   8    2.27    0.51
   5  -4  -7    2.83    0.75
  -5   4   7    3.22    0.79
   5  -4  -6    5.19    0.57
  -5   4   6    5.57    0.82
   5  -4  -5    3.63    0.71
  -5   4   5    4.47    0.71
   5  -4  -4    8.06    0.75
   5  -4  -3    4.86    0.42
   5  -4  -2    0.41    0.27
   5  -4  -1   41.92    1.06
   5  -4   0    7.37    0.41
   5  -4   0    6.45    0.16
   5  -4   1   14.89    0.38
  -5   4  -1   14.39    0.40
   5  -4   2    0.52    0.18
  -5   4  -2    0.43    0.21
   5  -4   3    9.43    0.32
  -5   4  -3    8.60    0.47
   5  -4   4   10.23    0.51
  -5   4  -4    9.39    0.55
   5  -4   5    2.93    0.42
  -5   4  -5    2.46    0.47
   5  -4   6    5.05    0.57
  -5   4  -6    4.83    0.61
   5  -4   7    6.56    0.71
  -5   4  -7    6.33    0.76
   5  -4   8   -0.10    0.48
  -5   4  -8   -0.06    0.34
   5  -4   9    0.71    0.42
  -5   4  -9    1.15    0.72
  -5   3  10    0.36    0.50
  -5   3   9    2.18    0.54
  -5   3   8    1.06    0.58
  -5   3   8    0.00    0.15
   5  -3  -7    0.57    0.32
  -5   3   7    0.36    0.33
  -5   3   7    0.03    0.11
   5  -3  -6   11.53    0.90
  -5   3   6   11.72    0.91
   5  -3  -5   10.89    0.59
  -5   3   5   11.95    0.81
   5  -3  -4    4.18    0.39
  -5   3   4    4.81    0.40
   5  -3  -3   13.39    0.56
   5  -3  -2   16.78    0.56
   5  -3  -1   12.25    0.47
   5  -3   0   31.39    0.97
  -5   3   0   27.02    0.49
   5  -3   1   28.19    0.53
  -5   3  -1   25.72    0.54
   5  -3   2   25.84    0.58
  -5   3  -2   23.72    0.49
   5  -3   3   14.09    0.48
  -5   3  -3   13.02    0.50
   5  -3   4    2.88    0.34
  -5   3  -4    3.05    0.28
   5  -3   5    8.34    0.53
  -5   3  -5    8.23    0.41
   5  -3   6    9.92    0.46
  -5   3  -6   10.31    0.72
   5  -3   7    0.21    0.40
  -5   3  -7    0.03    0.27
   5  -3   8    3.85    0.68
  -5   3  -8    4.03    0.72
   5  -3   9    0.51    0.56
  -5   3  -9    0.31    0.42
   5  -2 -10    0.27    0.39
  -5   2  10    1.17    0.47
  -5   2  10    0.32    0.29
   5  -2  -9    0.50    0.31
  -5   2   9   -0.36    0.64
  -5   2   9    0.20    0.23
  -5   2   8    0.35    0.36
  -5   2   8    0.23    0.13
  -5   2   7    1.82    0.58
  -5   2   7    0.68    0.18
   5  -2  -6    1.06    0.32
  -5   2   6    1.13    0.31
  -5   2   6    0.43    0.14
   5  -2  -5   38.71    1.40
  -5   2   5   39.70    1.12
   5  -2  -4   18.50    0.84
  -5   2   4   19.63    0.63
   5  -2  -3    4.66    0.50
   5  -2  -2   48.25    1.06
   5  -2   0  113.07    2.18
   5  -2   0  106.61    1.52
  -5   2   0  106.03    1.57
   5  -2   1   64.22    0.94
  -5   2  -1   62.05    1.04
   5  -2   2   13.84    0.39
  -5   2  -2   13.26    0.40
   5  -2   3   20.95    0.45
  -5   2  -3   19.70    0.46
   5  -2   4   14.76    0.41
  -5   2  -4   13.67    0.56
   5  -2   5   17.86    0.68
  -5   2  -5   15.76    0.54
   5  -2   6    0.23    0.22
  -5   2  -6    0.18    0.39
   5  -2   7    5.16    0.40
  -5   2  -7    5.18    0.64
   5  -2   8    0.28    0.53
  -5   2  -8    1.36    0.39
   5  -2   9    0.54    0.54
  -5   2  -9   -0.27    0.61
   5  -2  10    0.82    0.67
  -5   2 -10    0.66    0.47
   5  -1 -10    0.58    0.45
  -5   1  10    1.68    0.73
  -5   1  10    0.24    0.22
   5  -1  -9    0.06    0.19
  -5   1   9   -0.15    0.31
  -5   1   9    0.00    0.23
  -5   1   8    3.75    0.45
  -5   1   8    1.25    0.22
  -5   1   7   -0.29    0.41
  -5   1   7    0.00    0.11
   5  -1  -6    5.54    0.41
  -5   1   6    6.26    0.64
   5  -1  -5   28.73    0.84
  -5   1   5   29.99    1.11
   5  -1  -4   20.34    0.65
  -5   1   4   22.18    0.85
  -5   1   4   18.92    0.43
   5  -1  -3   62.75    1.27
  -5   1   3   56.51    0.95
   5  -1  -2   37.07    0.94
  -5   1   2   37.81    0.54
  -5   1   2   35.62    0.60
   5  -1  -1   21.43    0.52
  -5   1   1   22.93    0.37
   5  -1   0   52.47    0.97
   5  -1   0   53.35    0.78
  -5   1   0   53.36    0.81
   5  -1   1   35.56    0.55
  -5   1  -1   36.05    0.66
   5  -1   2  128.05    2.06
  -5   1  -2  124.97    2.06
   5  -1   3    1.28    0.23
  -5   1  -3    0.89    0.16
   5  -1   4    6.59    0.39
  -5   1  -4    6.50    0.28
   5  -1   5   13.13    0.42
  -5   1  -5   12.63    0.44
   5  -1   6    1.22    0.40
  -5   1  -6    1.25    0.28
   5  -1   7    1.50    0.30
  -5   1  -7    1.07    0.52
   5  -1   8    0.61    0.32
  -5   1  -8    0.90    0.54
   5  -1   9    2.49    0.66
  -5   1  -9    1.77    0.45
   5  -1  10    1.09    0.67
  -5   1 -10    1.26    0.50
   5   0 -10    1.23    0.36
  -5   0  10    2.52    0.50
  -5   0  10    0.40    0.43
  -5   0   9    0.96    0.61
  -5   0   9    0.65    0.34
  -5   0   8    0.48    0.48
  -5   0   8    0.12    0.18
  -5   0   7    4.36    0.40
  -5   0   7    2.47    0.36
  -5   0   6    5.09    0.37
  -5   0   6    2.89    0.23
   5   0  -5   23.20    0.66
  -5   0   5   23.45    0.69
   5   0  -4   65.86    1.37
  -5   0   4   69.36    1.39
  -5   0   4   60.59    1.22
   5   0  -3    1.27    0.31
  -5   0   3    1.29    0.21
  -5   0   3    1.22    0.15
  -5   0   3    1.28    0.12
   5   0  -2   36.74    0.75
  -5   0   2   38.91    0.63
  -5   0   2   39.18    0.71
   5   0  -1   54.72    0.98
  -5   0   1   59.61    0.91
   5   0   0   11.38    0.33
   5   0   0   12.02    0.29
  -5   0   0   11.84    0.24
   5   0   1  217.04    3.15
  -5   0  -1  214.27    3.32
   5   0   2    1.84    0.22
  -5   0  -2    2.15    0.23
   5   0   3   21.14    0.55
  -5   0  -3   21.01    0.56
   5   0   4   33.92    0.67
  -5   0  -4   33.43    0.82
   5   0   5    3.61    0.27
  -5   0  -5    2.78    0.26
   5   0   6   18.52    0.74
  -5   0  -6   18.90    0.58
   5   0   7   10.81    0.69
  -5   0  -7   10.33    0.50
   5   0   8    4.66    0.64
  -5   0  -8    5.09    0.44
   5   0   9    2.03    0.64
  -5   0  -9    2.37    0.45
   5   0  10    0.21    0.63
  -5   0 -10   -0.63    0.44
  -5  -1  10    0.15    0.33
  -5  -1  10   -0.14    0.23
  -5  -1   9    1.29    0.38
  -5  -1   9    0.27    0.41
  -5  -1   8    1.87    0.34
  -5  -1   8    0.48    0.40
  -5  -1   7   16.24    0.87
  -5  -1   7    8.41    0.62
  -5  -1   6    4.18    0.51
  -5  -1   6    3.20    0.26
  -5  -1   5    0.31    0.27
  -5  -1   5   -0.06    0.13
   5   1  -4   12.93    0.56
  -5  -1   4   12.54    0.40
  -5  -1   4   11.10    0.47
   5   1  -3   65.72    1.19
  -5  -1   3   68.22    1.40
  -5  -1   3   68.69    1.19
  -5  -1   3   69.29    1.30
   5   1  -2    1.70    0.17
  -5  -1   2    1.75    0.18
  -5  -1   2    1.94    0.16
   5   1  -1   90.60    1.45
  -5  -1   1   93.22    1.33
   5   1   0   24.86    0.58
   5   1   0   25.71    0.50
  -5  -1   0   26.31    0.45
   5   1   1    6.08    0.27
  -5  -1  -1    5.90    0.28
   5   1   2   47.14    0.76
  -5  -1  -2   46.75    0.77
   5   1   3   29.39    0.55
  -5  -1  -3   29.49    0.57
   5   1   4   29.74    0.74
  -5  -1  -4   29.30    0.76
   5   1   5   46.54    0.89
  -5  -1  -5   46.86    0.93
   5   1   6   19.14    0.56
  -5  -1  -6   17.52    0.77
   5   1   7    5.84    0.59
  -5  -1  -7    6.15    0.63
   5   1   8    5.33    0.65
  -5  -1  -8    4.81    0.68
   5   1   9    0.89    0.56
  -5  -1  -9    0.19    0.58
   5   1  10    9.88    0.98
  -5  -1 -10    9.54    1.07
  -5  -2  10    0.26    0.55
  -5  -2  10   -0.76    0.47
  -5  -2   9    2.03    0.59
  -5  -2   9    1.36    0.52
  -5  -2   8    4.01    0.40
  -5  -2   8    2.16    0.36
  -5  -2   7    5.70    0.57
  -5  -2   7    3.14    0.52
  -5  -2   6    1.81    0.26
  -5  -2   6    1.56    0.39
  -5  -2   5    0.01    0.16
  -5  -2   5    0.52    0.29
  -5  -2   4   14.95    0.54
  -5  -2   4   13.53    0.58
   5   2  -3    0.45    0.14
  -5  -2   3    0.32    0.21
  -5  -2   3    0.29    0.13
  -5  -2   3    0.15    0.17
   5   2  -2   55.68    0.91
  -5  -2   2   58.61    0.94
  -5  -2   2   59.32    1.06
   5   2  -1   37.26    0.71
  -5  -2   1   41.23    0.76
   5   2   0   23.72    0.42
   5   2   0   25.43    0.45
  -5  -2   0   24.72    0.45
   5   2   1    2.07    0.16
  -5  -2  -1    2.40    0.25
   5   2   2   68.22    1.17
  -5  -2  -2   66.93    1.06
   5   2   3  110.20    1.69
  -5  -2  -3  112.95    1.76
   5   2   4   74.85    1.41
  -5  -2  -4   75.89    1.28
   5   2   5   21.78    0.56
  -5  -2  -5   22.06    0.75
   5   2   6   62.67    1.46
  -5  -2  -6   61.71    1.24
   5   2   7    6.72    0.41
  -5  -2  -7    7.07    0.43
   5   2   8    6.89    0.68
  -5  -2  -8    6.68    0.71
   5   2   9   15.00    0.98
  -5  -2  -9   14.50    1.03
   5   2  10    2.11    0.74
  -5  -2 -10    2.19    0.81
  -5  -3   9    0.90    0.52
  -5  -3   9    0.98    0.57
  -5  -3   8    5.09    0.59
  -5  -3   8    2.70    0.43
  -5  -3   7    3.15    0.31
  -5  -3   7    2.08    0.52
  -5  -3   6    6.17    0.45
  -5  -3   6    4.15    0.37
  -5  -3   5    1.00    0.19
  -5  -3   5    1.23    0.26
  -5  -3   4   13.75    0.46
  -5  -3   4   11.80    0.48
  -5  -3   3   40.25    0.70
  -5  -3   3   37.78    0.76
  -5  -3   3   41.20    1.07
   5   3  -2   57.04    0.95
  -5  -3   2   59.36    1.12
  -5  -3   2   53.51    1.09
   5   3  -1   43.95    0.73
  -5  -3   1   47.47    0.92
   5   3   0   23.33    0.44
  -5  -3   0   23.94    0.47
   5   3   1    7.49    0.35
  -5  -3  -1    7.34    0.26
   5   3   2   45.91    0.78
  -5  -3  -2   47.06    0.93
   5   3   3   97.38    1.68
  -5  -3  -3   98.91    1.73
   5   3   4   46.89    0.87
  -5  -3  -4   47.55    1.06
   5   3   5  279.16    4.81
  -5  -3  -5  279.24    4.60
   5   3   6   -0.17    0.23
  -5  -3  -6   -0.05    0.37
   5   3   7    6.54    0.61
  -5  -3  -7    6.20    0.43
   5   3   8    5.63    0.46
  -5  -3  -8    5.66    0.47
   5   3   9   10.98    0.92
  -5  -3  -9   10.77    0.95
   5   3  10    3.53    0.76
  -5  -3 -10    2.62    0.86
  -5  -4   9    1.07    0.51
  -5  -4   9    1.06    0.40
  -5  -4   8    1.35    0.44
  -5  -4   8    0.78    0.61
  -5  -4   7    2.76    0.27
  -5  -4   7    1.94    0.37
  -5  -4   6    0.45    0.28
  -5  -4   6    0.19    0.45
  -5  -4   5    0.66    0.16
  -5  -4   5    0.69    0.45
  -5  -4   4    8.96    0.34
  -5  -4   4    8.05    0.66
  -5  -4   3   52.01    1.05
  -5  -4   3   54.63    1.45
  -5  -4   2   54.21    1.13
  -5  -4   2   53.69    1.34
   5   4  -1   16.39    0.33
  -5  -4   1   17.44    0.43
   5   4   0   12.65    0.24
  -5  -4   0   13.90    0.37
   5   4   1   10.65    0.44
  -5  -4  -1    9.97    0.32
   5   4   2    8.48    0.43
  -5  -4  -2    8.70    0.32
   5   4   3  112.37    1.79
  -5  -4  -3  114.80    1.83
   5   4   4  238.46    4.04
  -5  -4  -4  239.71    3.83
   5   4   5    1.40    0.28
  -5  -4  -5    1.79    0.27
   5   4   6    8.65    0.62
  -5  -4  -6    9.22    0.66
   5   4   7    0.74    0.49
  -5  -4  -7    1.66    0.34
   5   4   8   10.79    0.56
  -5  -4  -8   11.37    0.59
   5   4   9    8.53    0.57
  -5  -4  -9    8.88    0.88
   5   4  10    5.79    0.84
  -5  -4 -10    5.18    0.92
  -5  -5   8    1.76    0.45
  -5  -5   8    1.77    0.46
  -5  -5   7    1.76    0.25
  -5  -5   7    1.77    0.66
  -5  -5   6    2.97    0.23
  -5  -5   6    2.47    0.41
  -5  -5   5    2.12    0.25
  -5  -5   5    1.44    0.58
  -5  -5   4   21.40    0.48
  -5  -5   4   18.73    0.62
  -5  -5   3    7.81    0.37
  -5  -5   3    8.44    0.69
  -5  -5   2   29.08    0.87
  -5  -5   2   31.34    1.08
  -5  -5   1   20.75    0.52
  -5  -5   0   22.90    0.54
   5   5   1   12.11    0.19
  -5  -5  -1   14.05    0.56
   5   5   2   24.06    0.54
   5   5   3   31.22    0.70
  -5  -5  -3   31.40    0.92
   5   5   4   87.57    1.51
  -5  -5  -4   87.56    1.54
   5   5   5    4.82    0.54
  -5  -5  -5    5.54    0.37
   5   5   6   15.76    0.74
  -5  -5  -6   16.42    0.81
   5   5   7    5.14    0.41
  -5  -5  -7    5.34    0.43
   5   5   8    5.22    0.68
  -5  -5  -8    5.43    0.73
   5   5   9   11.54    0.64
  -5  -5  -9   11.41    1.01
   5   5  10    7.82    0.63
  -5  -5 -10    7.45    0.66
  -5  -6   8    1.26    0.27
  -5  -6   8    2.04    0.77
  -5  -6   7    0.57    0.29
  -5  -6   7    0.39    0.41
  -5  -6   6    0.05    0.33
  -5  -6   5   12.84    0.40
  -5  -6   5   10.74    0.73
  -5  -6   4    6.64    0.44
  -5  -6   4    6.77    0.78
  -5  -6   3    2.73    0.47
  -5  -6   3    2.84    0.41
  -5  -6   2   32.29    0.99
  -5  -6   2   32.35    0.95
  -5  -6   1    9.97    0.41
  -5  -6   0    0.37    0.34
  -5  -6  -1   17.52    0.50
   5   6   2    0.65    0.24
  -5  -6  -2    0.74    0.25
   5   6   3   50.75    0.80
   5   6   3   55.84    1.27
  -5  -6  -3   54.88    1.30
   5   6   4    0.34    0.24
  -5  -6  -4    0.32    0.42
   5   6   5   20.51    0.59
  -5  -6  -5   21.33    0.63
   5   6   6    4.46    0.39
  -5  -6  -6    4.28    0.62
   5   6   7    4.00    0.62
  -5  -6  -7    3.79    0.44
   5   6   8    2.70    0.35
   5   6   8    3.64    0.42
  -5  -6  -8    3.37    0.71
   5   6   9   10.24    0.81
   5   6   9   11.40    0.95
  -5  -6  -9   11.86    0.71
  -5  -7   7    1.19    0.51
  -5  -7   6    2.24    0.79
  -5  -7   5    5.59    0.50
  -5  -7   5    5.83    0.62
  -5  -7   4    9.56    0.77
  -5  -7   4    9.44    0.66
  -5  -7   3    6.99    0.65
  -5  -7   3    7.05    0.56
  -5  -7   2    0.37    0.27
  -5  -7   2    0.52    0.57
  -5  -7   1    3.13    0.33
  -5  -7   1    3.52    0.47
  -5  -7   0    1.45    0.44
  -5  -7  -1   28.55    0.74
  -5  -7  -2   23.02    0.88
   5   7   3    7.45    0.41
  -5  -7  -3    7.25    0.42
   5   7   4    8.96    0.32
   5   7   4    9.54    0.66
  -5  -7  -4   10.18    0.48
   5   7   5   10.42    0.42
   5   7   5   10.49    0.71
  -5  -7  -5   11.59    0.75
   5   7   6    5.71    0.31
   5   7   6    6.72    0.67
  -5  -7  -6    6.90    0.47
   5   7   7   15.51    0.71
   5   7   7   18.10    0.94
  -5  -7  -7   17.09    0.99
   5   7   8   22.71    0.98
   5   7   8   25.18    0.87
  -5  -7  -8   26.07    0.95
   5   7   9    2.44    0.42
   5   7   9    2.83    0.75
  -5  -7  -9    3.25    0.81
  -5  -8   6    1.35    0.45
  -5  -8   6    1.62    0.56
  -5  -8   5    4.64    0.83
  -5  -8   5    6.66    1.04
  -5  -8   4    1.89    0.41
  -5  -8   4    2.26    0.51
  -5  -8   3    1.69    0.36
  -5  -8   3    1.83    0.77
  -5  -8   2    2.33    0.36
  -5  -8   2    2.33    0.50
  -5  -8   1    0.16    0.40
  -5  -8   1   -0.26    0.53
  -5  -8   0   18.26    0.87
  -5  -8  -1    2.85    0.36
  -5  -8  -2    6.66    0.64
  -5  -8  -3    1.18    0.33
   5   8   4    0.14    0.13
   5   8   4    0.01    0.26
  -5  -8  -4   -0.37    0.44
   5   8   5    8.07    0.28
   5   8   5    9.28    0.71
  -5  -8  -5    9.19    0.51
   5   8   6   16.26    0.60
   5   8   6   18.13    0.66
  -5  -8  -6   18.35    1.00
   5   8   7   17.56    0.74
   5   8   7   19.80    0.77
  -5  -8  -7   19.54    0.80
   5   8   8    4.56    0.39
   5   8   8    4.83    0.80
  -5  -8  -8    5.50    0.84
  -5  -9   5    1.09    0.44
  -5  -9   5    1.54    0.90
  -5  -9   4    3.46    0.75
  -5  -9   4    2.10    0.95
  -5  -9   3    4.43    0.73
  -5  -9   3    3.94    0.63
  -5  -9   2    1.02    0.56
  -5  -9   2   -0.13    0.73
  -5  -9   1    5.70    0.74
  -5  -9   1    6.73    1.01
  -5  -9   0    4.67    0.46
  -5  -9   0    4.77    0.58
  -5  -9  -1    8.60    0.52
  -5  -9  -2   13.15    0.85
  -5  -9  -3   -0.18    0.31
  -5  -9  -4    4.99    0.69
   5   9   5    5.47    0.47
  -5  -9  -5    4.99    0.48
   5   9   6    7.08    0.53
  -5  -9  -6    7.38    0.86
   5   9   7   18.40    1.10
  -5  -9  -7   18.80    0.81
  -5 -10   3    0.21    0.40
  -5 -10   3    0.93    0.80
  -5 -10   2    2.31    0.47
  -5 -10   2    3.44    0.99
  -5 -10   1    4.44    0.50
  -5 -10   1    4.60    0.66
  -5 -10   0    7.34    0.56
  -5 -10   0    7.39    0.75
  -5 -10  -1    8.98    0.84
  -5 -10  -2    2.26    0.66
  -5 -10  -3    9.77    0.59
  -5 -10  -4    0.60    0.58
  -5 -10  -5    2.22    0.70
  -5 -11  -1    4.08    1.09
   6  -9  -1    0.15    0.68
   6  -9   0    1.50    0.81
   6  -8  -4    1.45    0.60
   6  -8  -3    0.55    0.75
   6  -8  -2    0.53    0.72
   6  -8  -1    0.43    0.41
   6  -8   0    0.14    0.39
   6  -8   1    1.14    0.74
   6  -8   2    0.96    0.72
   6  -8   3    2.03    0.80
   6  -7  -6    1.86    0.95
   6  -7  -5    5.12    0.75
   6  -7  -4    0.44    0.71
   6  -7  -3    1.32    0.77
   6  -7  -2    0.76    0.43
   6  -7  -1    0.37    0.62
   6  -7   0   -0.03    0.35
   6  -7   1    4.23    0.54
   6  -7   2    2.12    0.72
   6  -7   2    0.88    0.15
   6  -7   3   -0.02    0.22
  -6   7  -3    0.03    0.17
   6  -7   4    0.11    0.30
  -6   7  -4    0.12    0.23
   6  -7   5    0.19    0.35
  -6   7  -5    0.12    0.41
   6  -6  -7    0.47    0.50
   6  -6  -6    1.97    0.89
   6  -6  -5    1.98    0.55
   6  -6  -4    1.23    0.73
   6  -6  -3    2.42    0.50
   6  -6  -2    0.51    0.62
   6  -6  -1    0.30    0.35
   6  -6   0   11.22    0.96
   6  -6   1    1.51    0.42
   6  -6   1    1.01    0.15
   6  -6   2    2.83    0.45
   6  -6   2    1.48    0.24
  -6   6  -2    1.31    0.29
   6  -6   3    0.34    0.24
  -6   6  -3    0.17    0.29
   6  -6   4    3.47    0.42
  -6   6  -4    2.76    0.48
   6  -6   5    1.25    0.27
  -6   6  -5    1.22    0.46
   6  -6   6    0.52    0.27
  -6   6  -6    0.24    0.31
  -6   5   8    1.61    0.89
   6  -5  -7    0.10    0.44
  -6   5   7    0.52    0.44
   6  -5  -6    0.04    0.62
   6  -5  -5    4.61    0.60
   6  -5  -4    3.23    0.80
   6  -5  -3    1.27    0.43
   6  -5  -2    4.01    0.47
   6  -5  -1    4.52    0.74
   6  -5   0    4.95    0.49
   6  -5   1   10.23    0.82
   6  -5   1    6.33    0.26
  -6   5  -1    6.16    0.30
   6  -5   2    3.54    0.29
  -6   5  -2    3.53    0.32
   6  -5   3    6.11    0.41
  -6   5  -3    6.14    0.33
   6  -5   4    1.41    0.22
  -6   5  -4    1.17    0.38
   6  -5   5    0.71    0.38
  -6   5  -5    0.90    0.43
   6  -5   6    2.18    0.49
  -6   5  -6    1.90    0.37
   6  -5   7    1.56    0.53
  -6   5  -7    0.72    0.41
  -6   4   8    0.59    0.74
   6  -4  -7    0.38    0.41
  -6   4   7    0.66    0.42
   6  -4  -6    0.22    0.64
  -6   4   6    0.59    0.38
   6  -4  -5    0.63    0.40
   6  -4  -4   16.43    1.11
   6  -4  -3    5.48    0.51
   6  -4  -2    4.07    0.44
   6  -4  -1   19.68    0.76
   6  -4   1   27.96    0.89
   6  -4   1   20.87    0.51
  -6   4  -1   20.22    0.55
   6  -4   2    8.56    0.36
  -6   4  -2    7.83    0.30
   6  -4   3    3.32    0.31
  -6   4  -3    2.70    0.36
   6  -4   4    5.49    0.31
  -6   4  -4    4.96    0.34
   6  -4   5    3.33    0.45
  -6   4  -5    3.16    0.33
   6  -4   6    2.88    0.52
  -6   4  -6    3.53    0.58
   6  -4   7    0.28    0.28
  -6   4  -7    0.45    0.51
   6  -4   8    0.74    0.55
  -6   4  -8    0.59    0.40
  -6   3   9    1.26    0.82
  -6   3   8    0.03    0.35
   6  -3  -7    2.14    0.75
  -6   3   7    2.71    0.74
   6  -3  -6    0.53    0.36
  -6   3   6    0.05    0.56
   6  -3  -5    4.32    0.72
  -6   3   5    4.16    0.45
   6  -3  -4   14.77    0.97
   6  -3  -3    7.99    0.53
   6  -3  -2   29.47    0.91
   6  -3  -1    8.96    0.49
   6  -3   0   10.89    0.51
   6  -3   0    9.34    0.21
  -6   3   0    7.93    0.28
   6  -3   1   13.41    0.36
  -6   3  -1   14.47    0.43
   6  -3   2   15.03    0.46
  -6   3  -2   14.06    0.50
   6  -3   3   25.91    0.62
  -6   3  -3   24.88    0.77
   6  -3   4    0.68    0.18
  -6   3  -4    0.57    0.33
   6  -3   5    2.81    0.43
  -6   3  -5    2.84    0.31
   6  -3   6    1.99    0.30
  -6   3  -6    1.69    0.52
   6  -3   7    0.36    0.28
  -6   3  -7    0.51    0.32
   6  -3   8    0.63    0.33
  -6   3  -8    0.11    0.37
  -6   2   9    1.17    0.52
  -6   2   8    1.04    0.68
   6  -2  -7    0.70    0.36
  -6   2   7    1.16    0.36
  -6   2   7    0.15    0.15
   6  -2  -6    3.73    0.68
  -6   2   6    3.00    0.45
   6  -2  -5    1.97    0.38
  -6   2   5    2.42    0.56
   6  -2  -4   13.57    0.62
   6  -2  -3   28.86    0.91
   6  -2  -2    0.94    0.27
  -6   2   2    0.66    0.05
  -6   2   2    0.62    0.07
   6  -2  -1   24.19    0.73
   6  -2   0   21.06    0.65
   6  -2   0   20.52    0.39
  -6   2   0   19.79    0.41
   6  -2   1    5.46    0.23
  -6   2  -1    5.36    0.25
   6  -2   2   50.12    0.91
  -6   2  -2   48.01    0.91
   6  -2   3    0.61    0.24
  -6   2  -3    0.71    0.28
   6  -2   4    9.75    0.36
  -6   2  -4    8.53    0.37
   6  -2   5    9.15    0.55
  -6   2  -5    8.39    0.44
   6  -2   6    0.53    0.25
  -6   2  -6    1.01    0.44
   6  -2   7    5.99    0.45
  -6   2  -7    5.39    0.50
   6  -2   8    1.41    0.38
  -6   2  -8    2.03    0.66
   6  -2   9    1.04    0.40
  -6   2  -9    0.77    0.71
  -6   1   9   -0.18    0.55
  -6   1   9    0.06    0.22
  -6   1   8    1.42    0.41
  -6   1   8    0.42    0.25
  -6   1   7    1.53    0.58
  -6   1   7    0.67    0.14
   6  -1  -6   11.06    0.91
  -6   1   6   12.81    0.94
   6  -1  -5    1.43    0.48
  -6   1   5    1.55    0.31
  -6   1   5    0.63    0.17
   6  -1  -4    0.00    0.36
  -6   1   4   -0.08    0.10
  -6   1   4   -0.01    0.12
   6  -1  -3   13.15    0.71
  -6   1   3   10.16    0.31
   6  -1  -2   28.10    0.94
  -6   1   2   28.90    0.51
  -6   1   2   27.22    0.53
   6  -1  -1    6.12    0.34
  -6   1   1    5.64    0.20
   6  -1   0   30.25    0.73
   6  -1   0   29.63    0.53
  -6   1   0   29.88    0.57
   6  -1   1    5.72    0.25
  -6   1  -1    5.89    0.27
   6  -1   2    5.21    0.29
  -6   1  -2    5.38    0.31
   6  -1   3   21.75    0.62
  -6   1  -3   20.88    0.50
   6  -1   4   14.93    0.58
  -6   1  -4   14.26    0.46
   6  -1   5   10.09    0.57
  -6   1  -5   10.16    0.45
   6  -1   6   13.38    0.53
  -6   1  -6   13.62    0.77
   6  -1   7    4.08    0.39
  -6   1  -7    3.77    0.63
   6  -1   8    2.99    0.61
  -6   1  -8    2.53    0.44
   6  -1   9    1.70    0.68
  -6   1  -9    2.24    0.49
  -6   0   9    0.15    0.35
  -6   0   9    0.06    0.18
  -6   0   8    2.50    0.62
  -6   0   8    0.54    0.33
  -6   0   7    4.92    0.45
  -6   0   7    1.95    0.35
   6   0  -6    4.12    0.41
  -6   0   6    5.55    0.43
   6   0  -5    1.35    0.45
  -6   0   5    1.35    0.28
  -6   0   5    1.07    0.24
   6   0  -4    0.21    0.33
  -6   0   4    0.23    0.20
  -6   0   4    0.05    0.14
  -6   0   4    0.26    0.17
   6   0  -3    8.85    0.55
  -6   0   3    8.03    0.21
  -6   0   3    8.41    0.34
   6   0  -2    0.46    0.19
  -6   0   2    0.06    0.13
  -6   0   2    0.11    0.18
   6   0  -1   37.08    0.99
  -6   0   1   40.52    0.72
   6   0   0   25.63    0.62
   6   0   0   26.28    0.53
  -6   0   0   26.04    0.47
   6   0   1   13.59    0.39
  -6   0  -1   13.42    0.31
   6   0   2    0.70    0.13
  -6   0  -2    0.60    0.15
   6   0   3   32.22    0.65
  -6   0  -3   32.12    0.80
   6   0   4   40.41    0.84
  -6   0  -4   39.95    1.02
   6   0   5   24.34    0.64
  -6   0  -5   22.99    0.64
   6   0   6   11.32    0.49
  -6   0  -6   11.67    0.51
   6   0   7   17.95    0.64
  -6   0  -7   17.36    0.68
   6   0   8    2.55    0.61
  -6   0  -8    2.33    0.42
   6   0   9    2.05    0.67
  -6   0  -9    1.48    0.74
  -6   0 -10    4.58    1.01
  -6  -1   9    0.04    0.29
  -6  -1   9   -0.07    0.30
  -6  -1   8    1.59    0.38
  -6  -1   8    0.90    0.26
  -6  -1   7    5.09    0.44
  -6  -1   7    2.84    0.46
  -6  -1   6    2.93    0.49
  -6  -1   6    1.88    0.35
   6   1  -5    3.37    0.45
  -6  -1   5    3.43    0.46
  -6  -1   5    2.68    0.29
  -6  -1   5    2.73    0.35
   6   1  -4    3.79    0.43
  -6  -1   4    4.06    0.29
  -6  -1   4    3.79    0.19
  -6  -1   4    3.49    0.23
   6   1  -3    5.91    0.43
  -6  -1   3    5.18    0.30
  -6  -1   3    5.74    0.36
   6   1  -2   42.70    0.88
  -6  -1   2   47.72    0.88
  -6  -1   2   43.56    0.86
   6   1  -1   32.32    0.71
  -6  -1   1   35.13    0.61
   6   1   0   33.59    0.70
   6   1   0   37.94    0.73
  -6  -1   0   36.24    0.73
   6   1   1    3.23    0.26
  -6  -1  -1    2.88    0.27
   6   1   2    6.10    0.34
  -6  -1  -2    6.19    0.35
   6   1   3   33.50    0.79
  -6  -1  -3   33.19    0.82
   6   1   4   49.10    0.97
  -6  -1  -4   48.25    0.97
   6   1   5   35.83    0.84
  -6  -1  -5   34.39    0.83
   6   1   6   98.41    2.22
  -6  -1  -6   95.75    2.21
   6   1   7   -0.03    0.26
  -6  -1  -7    0.60    0.43
   6   1   8    2.38    0.60
  -6  -1  -8    1.97    0.64
   6   1   9    3.17    0.73
  -6  -1  -9    3.17    0.78
   6   1  10    5.47    0.93
  -6  -1 -10    5.03    1.00
  -6  -2   9    1.17    0.55
  -6  -2   9    0.28    0.29
  -6  -2   8    1.86    0.36
  -6  -2   8    1.13    0.45
  -6  -2   7    1.64    0.47
  -6  -2   7    0.99    0.28
  -6  -2   6    2.38    0.45
  -6  -2   6    1.98    0.41
  -6  -2   5    0.81    0.32
  -6  -2   5    0.76    0.17
  -6  -2   5    0.80    0.35
   6   2  -4    0.97    0.29
  -6  -2   4    0.56    0.19
  -6  -2   4    1.04    0.25
  -6  -2   4    0.75    0.20
   6   2  -3    5.90    0.28
  -6  -2   3    6.70    0.36
  -6  -2   3    6.44    0.46
   6   2  -2   61.45    1.31
  -6  -2   2   69.38    1.31
  -6  -2   2   66.45    1.28
   6   2  -1   32.95    0.65
  -6  -2   1   36.76    0.77
   6   2   0    9.33    0.28
  -6  -2   0   10.36    0.40
   6   2   1   17.60    0.39
  -6  -2  -1   17.61    0.53
   6   2   2    6.39    0.37
  -6  -2  -2    6.24    0.38
   6   2   3   12.57    0.37
  -6  -2  -3   12.40    0.53
   6   2   4   66.53    1.41
  -6  -2  -4   66.42    1.27
   6   2   5  105.20    2.17
  -6  -2  -5  102.37    2.18
   6   2   6    0.43    0.41
  -6  -2  -6    0.28    0.27
   6   2   7    4.87    0.41
  -6  -2  -7    4.85    0.43
   6   2   8    0.90    0.53
  -6  -2  -8    0.33    0.35
   6   2   9    7.43    0.86
  -6  -2  -9    6.65    0.89
   6   2  10    2.05    0.80
  -6  -2 -10    2.14    0.86
  -6  -3   9   -0.44    0.51
  -6  -3   9   -0.48    0.52
  -6  -3   8    0.49    0.30
  -6  -3   8    0.94    0.32
  -6  -3   7    3.56    0.49
  -6  -3   7    1.77    0.54
  -6  -3   6    3.20    0.42
  -6  -3   6    2.05    0.49
  -6  -3   5    4.23    0.38
  -6  -3   5    2.99    0.27
  -6  -3   5    3.51    0.50
  -6  -3   4    2.70    0.36
  -6  -3   4    2.76    0.45
   6   3  -3   31.88    0.79
  -6  -3   3   32.69    0.75
  -6  -3   3   33.03    1.09
   6   3  -2    6.44    0.32
  -6  -3   2    7.10    0.41
  -6  -3   2    7.05    0.37
   6   3  -1   26.04    0.59
  -6  -3   1   29.29    0.74
   6   3   0   14.93    0.33
  -6  -3   0   16.46    0.54
   6   3   1   22.00    0.48
  -6  -3  -1   23.12    0.66
   6   3   2   12.34    0.36
  -6  -3  -2   12.10    0.37
   6   3   3   13.52    0.41
  -6  -3  -3   13.17    0.42
   6   3   4   25.86    0.63
  -6  -3  -4   25.98    0.86
   6   3   5   48.50    1.24
  -6  -3  -5   50.93    1.07
   6   3   6    2.61    0.33
  -6  -3  -6    2.84    0.56
   6   3   7   10.50    0.52
  -6  -3  -7   10.69    0.56
   6   3   8    3.12    0.41
  -6  -3  -8    2.41    0.44
  -6  -3  -9    2.27    0.75
   6   3  10    7.33    0.99
  -6  -3 -10    6.88    1.05
  -6  -4   8    1.87    0.32
  -6  -4   8    1.05    0.41
  -6  -4   7    2.75    0.45
  -6  -4   7    2.11    0.61
  -6  -4   6    1.15    0.31
  -6  -4   6    0.61    0.32
  -6  -4   5    0.26    0.15
  -6  -4   5    0.04    0.21
  -6  -4   5    0.64    0.26
  -6  -4   4   24.84    0.92
  -6  -4   4   26.63    1.12
  -6  -4   3    8.96    0.55
  -6  -4   3    9.44    0.70
   6   4  -2    4.80    0.23
  -6  -4   2    5.37    0.29
  -6  -4   2    5.16    0.38
   6   4  -1   32.30    0.59
  -6  -4   1   35.08    0.90
   6   4   0    4.60    0.21
  -6  -4   0    5.42    0.41
   6   4   1    1.59    0.18
   6   4   1    1.72    0.22
  -6  -4  -1    1.57    0.35
   6   4   2   22.00    0.53
  -6  -4  -2   22.62    0.55
   6   4   3    1.75    0.40
  -6  -4  -3    1.95    0.27
   6   4   4   55.88    1.09
  -6  -4  -4   53.77    1.29
   6   4   5    4.52    0.36
  -6  -4  -5    4.47    0.37
   6   4   6   17.88    0.60
  -6  -4  -6   18.00    0.86
   6   4   7    3.06    0.59
  -6  -4  -7    2.26    0.41
   6   4   8    3.98    0.46
  -6  -4  -8    3.94    0.49
   6   4   9    2.86    0.77
  -6  -4  -9    3.34    0.83
  -6  -5   8    3.48    0.52
  -6  -5   8    1.89    0.80
  -6  -5   7    0.27    0.19
  -6  -5   7    0.14    0.35
  -6  -5   6    2.48    0.32
  -6  -5   6    0.99    0.63
  -6  -5   5    5.52    0.23
  -6  -5   5    5.13    0.58
  -6  -5   5    4.80    0.50
  -6  -5   4   11.02    0.70
  -6  -5   4   11.03    0.63
  -6  -5   3   11.77    0.67
  -6  -5   3   13.09    0.86
  -6  -5   2    8.40    0.38
  -6  -5   2    8.48    0.71
  -6  -5   1    0.21    0.32
   6   5   0    4.14    0.13
  -6  -5   0    5.40    0.32
   6   5   1    3.14    0.15
  -6  -5  -1    4.18    0.46
   6   5   2   35.22    0.77
  -6  -5  -2   35.53    0.78
   6   5   3   19.39    0.73
  -6  -5  -3   19.76    0.58
   6   5   4   20.47    0.80
  -6  -5  -4   20.92    0.84
   6   5   5   14.45    0.75
  -6  -5  -5   14.67    0.56
   6   5   6    7.14    0.68
  -6  -5  -6    7.34    0.71
   6   5   7    8.51    0.77
  -6  -5  -7    8.46    0.55
   6   5   8   15.56    0.70
  -6  -5  -8   14.93    1.06
   6   5   9   13.43    0.74
  -6  -5  -9   14.18    1.15
  -6  -6   7    1.82    0.50
  -6  -6   6    1.50    0.36
  -6  -6   6    1.72    0.73
  -6  -6   5    4.27    0.64
  -6  -6   5    4.52    0.55
  -6  -6   4    7.84    0.71
  -6  -6   4    8.18    0.90
  -6  -6   3    4.83    0.59
  -6  -6   3    5.56    0.75
  -6  -6   2    2.56    0.33
  -6  -6   2    3.55    0.44
  -6  -6   1    3.56    0.33
  -6  -6   0    0.32    0.38
  -6  -6  -1   28.80    0.73
   6   6   2    4.43    0.34
  -6  -6  -2    3.93    0.54
   6   6   3    7.33    0.40
  -6  -6  -3    7.62    0.63
   6   6   4    0.94    0.47
  -6  -6  -4    1.84    0.33
   6   6   5    0.33    0.46
  -6  -6  -5    0.23    0.48
   6   6   6    9.96    0.77
  -6  -6  -6    9.66    0.55
   6   6   7   18.40    0.72
  -6  -6  -7   19.62    0.75
   6   6   8   17.57    1.08
  -6  -6  -8   17.29    1.17
   6   6   9    3.16    0.52
  -6  -6  -9    3.19    0.55
  -6  -7   6    1.17    0.62
  -6  -7   6    0.69    0.81
  -6  -7   5    2.85    0.43
  -6  -7   5    2.82    0.55
  -6  -7   4    2.20    0.40
  -6  -7   3    7.14    0.48
  -6  -7   3    7.59    0.62
  -6  -7   2    3.03    0.37
  -6  -7   2    2.23    0.74
  -6  -7   1    1.33    0.32
  -6  -7   1    1.42    0.43
  -6  -7   0   14.58    0.79
  -6  -7  -1    6.64    0.42
  -6  -7  -2   18.97    0.87
   6   7   3   12.78    0.53
  -6  -7  -3   12.40    0.55
   6   7   4    0.17    0.10
   6   7   4   -0.14    0.28
  -6  -7  -4    0.13    0.46
   6   7   5    3.65    0.32
   6   7   5    3.90    0.41
  -6  -7  -5    4.60    0.46
   6   7   6    4.79    0.41
   6   7   6    6.03    0.48
  -6  -7  -6    6.34    0.50
   6   7   7    8.20    0.58
   6   7   7   10.07    0.60
  -6  -7  -7    9.78    0.97
   6   7   8   15.46    0.62
   6   7   8   18.03    1.14
  -6  -7  -8   18.12    0.87
  -6  -8   5    2.73    0.71
  -6  -8   5    2.61    0.61
  -6  -8   4    1.03    0.63
  -6  -8   4    1.26    0.52
  -6  -8   3    2.26    0.42
  -6  -8   3    1.41    0.84
  -6  -8   2    1.16    0.35
  -6  -8   2    1.18    0.47
  -6  -8   1    7.65    0.76
  -6  -8   1    8.36    0.97
  -6  -8   0   10.83    0.82
  -6  -8  -1   13.25    0.59
  -6  -8  -2   13.93    0.61
  -6  -8  -3    4.57    0.69
   6   8   4   13.46    0.61
  -6  -8  -4   14.49    0.64
   6   8   5    0.55    0.35
  -6  -8  -5    0.58    0.58
   6   8   6    4.14    0.39
   6   8   6    5.50    0.50
  -6  -8  -6    5.26    0.54
   6   8   7   17.94    0.75
   6   8   7   22.71    1.20
  -6  -8  -7   22.99    0.90
  -6  -9   4    2.20    0.50
  -6  -9   4    2.11    0.63
  -6  -9   3    4.35    0.81
  -6  -9   3    5.35    0.71
  -6  -9   2    2.05    0.72
  -6  -9   2    2.25    0.91
  -6  -9   1    5.23    0.80
  -6  -9   1    5.88    0.68
  -6  -9   0    8.24    0.84
  -6  -9   0    8.33    0.75
  -6  -9  -1   11.28    0.62
  -6  -9  -2    7.62    0.56
  -6  -9  -3    5.96    0.80
  -6  -9  -4    9.43    0.61
   6   9   5    2.63    0.44
  -6  -9  -5    1.89    0.48
   6   9   6    2.63    0.73
  -6  -9  -6    2.81    0.80
  -6 -10   1    5.23    0.57
  -6 -10   1    5.15    0.75
  -6 -10   0    4.50    0.56
  -6 -10   0    5.08    1.10
  -6 -10  -1    8.98    0.66
  -6 -10  -2    2.81    0.49
  -6 -10  -3   13.71    1.08
  -6 -10  -4    0.84    0.70
   7  -8  -1   -0.19    0.73
   7  -8   0   -0.12    0.45
   7  -7  -4    1.15    0.89
   7  -7  -3    0.21    0.77
   7  -7  -2    0.63    0.48
   7  -7  -1    0.85    0.51
   7  -7   0    1.58    0.85
   7  -7   1    0.62    0.76
   7  -7   2    2.36    0.57
   7  -7   3    0.80    0.50
   7  -6  -6   -0.16    0.77
   7  -6  -5   -0.02    0.42
   7  -6  -4    0.97    0.83
   7  -6  -3    3.80    0.66
   7  -6  -2    1.77    0.80
   7  -6  -1    1.41    0.80
   7  -6   0    6.01    0.65
   7  -6   1    1.32    0.76
   7  -6   2    5.82    0.95
   7  -6   3    0.84    0.18
  -7   6  -3    1.04    0.33
   7  -6   4    0.41    0.20
  -7   6  -4    0.42    0.24
   7  -6   5    1.18    0.40
  -7   6  -5    0.46    0.46
   7  -5  -7    0.52    0.79
   7  -5  -6    1.23    0.83
   7  -5  -5   -0.46    0.46
   7  -5  -4    1.60    0.79
   7  -5  -3    4.56    0.63
   7  -5  -2    2.09    0.78
   7  -5  -1    8.56    0.71
   7  -5   0    1.62    0.71
   7  -5   1    2.74    0.47
   7  -5   1    1.37    0.13
  -7   5  -1    1.28    0.18
   7  -5   2    4.20    0.53
   7  -5   2    2.14    0.24
  -7   5  -2    1.54    0.28
   7  -5   3    3.64    0.36
  -7   5  -3    3.11    0.41
   7  -5   4    3.12    0.40
  -7   5  -4    2.86    0.46
   7  -5   5    0.17    0.21
  -7   5  -5    0.31    0.39
   7  -5   6    0.19    0.42
  -7   5  -6    0.58    0.31
   7  -4  -7    0.36    0.46
   7  -4  -6    1.31    0.78
   7  -4  -5    0.70    0.46
   7  -4  -4    0.06    0.56
   7  -4  -3    4.61    0.55
   7  -4  -2    8.09    0.62
   7  -4  -1   -0.23    0.57
   7  -4   1    5.44    0.77
   7  -4   1    3.69    0.20
  -7   4  -1    3.62    0.25
   7  -4   2    1.07    0.21
  -7   4  -2    0.88    0.17
   7  -4   3    6.87    0.43
  -7   4  -3    6.47    0.47
   7  -4   4    0.15    0.28
  -7   4  -4    0.35    0.21
   7  -4   5    2.37    0.42
  -7   4  -5    2.20    0.33
   7  -4   6    1.53    0.46
  -7   4  -6    1.39    0.53
   7  -4   7    0.11    0.27
  -7   4  -7    0.13    0.49
  -7   3   8    0.60    0.73
   7  -3  -7    1.32    0.75
  -7   3   7    0.95    0.46
   7  -3  -6    1.09    0.43
   7  -3  -5    6.70    0.64
   7  -3  -4    0.19    0.52
   7  -3  -3    0.07    0.31
   7  -3  -2    6.34    0.53
   7  -3  -1    6.75    0.75
   7  -3   0    3.45    0.42
  -7   3   0    2.67    0.15
   7  -3   1    5.73    0.47
   7  -3   1    4.29    0.22
  -7   3  -1    4.02    0.26
   7  -3   2    1.55    0.22
  -7   3  -2    1.72    0.28
   7  -3   3    2.29    0.30
  -7   3  -3    1.85    0.34
   7  -3   4    4.86    0.42
  -7   3  -4    4.29    0.47
   7  -3   5    3.63    0.47
  -7   3  -5    3.64    0.36
   7  -3   6    1.44    0.31
  -7   3  -6    1.80    0.53
   7  -3   7    3.16    0.59
  -7   3  -7    2.70    0.68
  -7   2   8    0.04    0.36
   7  -2  -7    1.16    0.44
  -7   2   7    1.30    0.67
   7  -2  -6    3.71    0.80
   7  -2  -5    2.94    0.71
   7  -2  -4    0.40    0.32
   7  -2  -3    0.31    0.29
   7  -2  -2    2.59    0.57
  -7   2   2    1.96    0.10
  -7   2   2    2.00    0.09
   7  -2  -1    0.01    0.47
  -7   2   1    0.50    0.09
   7  -2   0   16.04    0.90
  -7   2   0   14.69    0.39
   7  -2   1   10.76    0.52
   7  -2   1    9.03    0.33
  -7   2  -1    9.07    0.36
   7  -2   2    3.45    0.27
  -7   2  -2    2.98    0.21
  -7   2  -3    0.07    0.25
   7  -2   4   11.22    0.56
  -7   2  -4   10.60    0.60
   7  -2   5    8.81    0.61
  -7   2  -5    8.49    0.46
   7  -2   6    5.96    0.41
  -7   2  -6    4.66    0.67
   7  -2   7    3.50    0.64
  -7   2  -7    3.47    0.46
   7  -2   8    2.98    0.45
  -7   2  -8    2.75    0.77
  -7   1   8    0.06    0.54
  -7   1   7    2.26    0.45
   7  -1  -6    2.87    0.43
  -7   1   6    2.81    0.44
  -7   1   6    1.39    0.22
   7  -1  -5    1.59    0.35
  -7   1   5    0.73    0.14
  -7   1   5    0.69    0.17
   7  -1  -4    1.16    0.49
  -7   1   4    0.88    0.13
  -7   1   4    1.02    0.16
   7  -1  -3    4.81    0.57
  -7   1   3    3.52    0.17
  -7   1   3    3.15    0.20
   7  -1  -2    0.58    0.43
  -7   1   2    0.44    0.12
  -7   1   2    0.55    0.15
   7  -1  -1   25.95    1.04
  -7   1   1   23.33    0.44
   7  -1   0   12.28    0.72
   7  -1   0   11.23    0.33
  -7   1   0   11.72    0.37
   7  -1   1   12.96    0.32
  -7   1  -1   12.55    0.34
   7  -1   2   -0.10    0.19
  -7   1  -2    0.13    0.13
   7  -1   3    3.32    0.34
  -7   1  -3    3.35    0.24
   7  -1   4   11.80    0.58
  -7   1  -4   11.51    0.45
   7  -1   5   13.60    0.72
  -7   1  -5   14.41    0.58
   7  -1   6   12.05    0.78
  -7   1  -6   12.36    0.86
   7  -1   7   17.98    1.02
  -7   1  -7   18.22    1.06
   7  -1   8    0.08    0.28
  -7   1  -8   -0.06    0.32
  -7   0   8    1.59    0.58
  -7   0   8    0.39    0.25
  -7   0   8    0.20    0.18
  -7   0   7    1.38    0.38
  -7   0   7    0.63    0.24
  -7   0   7    0.57    0.28
   7   0  -6    1.04    0.49
  -7   0   6    0.81    0.50
  -7   0   6    0.45    0.21
  -7   0   6    0.68    0.26
   7   0  -5    1.20    0.32
  -7   0   5    0.80    0.20
  -7   0   5    1.15    0.23
   7   0  -4    1.22    0.28
  -7   0   4    0.67    0.17
  -7   0   4    0.69    0.22
   7   0  -3    0.32    0.25
  -7   0   3    0.42    0.15
  -7   0   3    0.32    0.20
   7   0  -2    3.18    0.32
  -7   0   2    2.92    0.16
  -7   0   2    2.51    0.28
   7   0  -1   39.84    1.04
  -7   0   1   43.39    0.86
   7   0   0   11.55    0.64
   7   0   0   11.75    0.30
  -7   0   0   11.72    0.39
   7   0   1    5.63    0.23
  -7   0  -1    5.69    0.23
   7   0   2   11.64    0.45
  -7   0  -2   11.29    0.47
   7   0   3    2.30    0.32
  -7   0  -3    2.37    0.35
   7   0   4    7.27    0.49
  -7   0  -4    7.08    0.36
   7   0   5   20.52    0.87
  -7   0  -5   20.24    0.66
   7   0   6   27.33    1.09
  -7   0  -6   26.51    0.87
   7   0   7    0.07    0.23
  -7   0  -7   -0.09    0.26
   7   0   8    2.28    0.40
  -7   0  -8    2.04    0.44
   7   0   9    0.49    0.54
  -7   0  -9   -0.77    0.61
  -7  -1   8   -0.35    0.31
  -7  -1   8    0.40    0.21
  -7  -1   7    1.45    0.51
  -7  -1   7    0.43    0.28
  -7  -1   7    0.51    0.33
  -7  -1   6    2.77    0.52
  -7  -1   6    1.34    0.29
  -7  -1   6    1.43    0.36
   7   1  -5    2.04    0.30
  -7  -1   5    1.56    0.18
  -7  -1   5    1.97    0.32
   7   1  -4    2.34    0.45
  -7  -1   4    2.01    0.26
  -7  -1   4    2.03    0.22
   7   1  -3    1.67    0.26
  -7  -1   3    1.52    0.24
  -7  -1   3    1.50    0.31
   7   1  -2   27.28    0.78
  -7  -1   2   29.86    0.75
  -7  -1   2   30.03    0.85
   7   1  -1    3.99    0.43
  -7  -1   1    4.11    0.30
   7   1   0   16.75    0.51
  -7  -1   0   17.57    0.52
   7   1   1    6.31    0.25
  -7  -1  -1    6.13    0.37
   7   1   2   13.23    0.50
  -7  -1  -2   13.59    0.53
   7   1   3    4.48    0.27
  -7  -1  -3    4.84    0.42
   7   1   4    4.11    0.43
  -7  -1  -4    3.75    0.30
   7   1   5   12.88    0.73
  -7  -1  -5   14.18    0.77
   7   1   6   15.15    0.83
  -7  -1  -6   15.33    0.86
   7   1   7    0.60    0.32
  -7  -1  -7    0.16    0.51
   7   1   8    3.56    0.45
  -7  -1  -8    3.31    0.72
   7   1   9    1.00    0.65
  -7  -1  -9    0.52    0.70
  -7  -2   8    1.83    0.39
  -7  -2   8    1.05    0.48
  -7  -2   7    2.08    0.49
  -7  -2   7    0.69    0.36
  -7  -2   7    0.88    0.28
  -7  -2   6    2.90    0.48
  -7  -2   6    1.68    0.35
  -7  -2   6    1.21    0.44
  -7  -2   5    0.23    0.26
  -7  -2   5    0.49    0.33
   7   2  -4    0.32    0.30
  -7  -2   4    0.26    0.15
  -7  -2   4    0.16    0.19
   7   2  -3   30.77    1.04
  -7  -2   3   34.54    0.93
  -7  -2   3   31.26    1.04
   7   2  -2    4.92    0.30
  -7  -2   2    5.46    0.37
  -7  -2   2    5.73    0.33
   7   2  -1    3.59    0.36
  -7  -2   1    4.02    0.23
   7   2   0   19.32    0.65
  -7  -2   0   21.23    0.50
   7   2   1    2.21    0.22
   7   2   1    2.63    0.31
  -7  -2  -1    3.00    0.34
   7   2   2    3.14    0.36
  -7  -2  -2    3.63    0.38
   7   2   3   15.15    0.45
  -7  -2  -3   14.94    0.49
   7   2   4    1.76    0.41
  -7  -2  -4    1.66    0.42
   7   2   5   23.25    0.89
  -7  -2  -5   24.14    0.72
   7   2   6    6.03    0.41
  -7  -2  -6    5.36    0.44
   7   2   7   10.74    0.55
  -7  -2  -7   10.38    0.57
   7   2   8    1.72    0.41
  -7  -2  -8    1.88    0.67
   7   2   9    2.82    0.78
  -7  -2  -9    3.15    0.83
  -7  -3   8    0.39    0.29
  -7  -3   8   -0.06    0.47
  -7  -3   7    2.21    0.49
  -7  -3   7    2.38    0.40
  -7  -3   6    0.30    0.32
  -7  -3   6    0.06    0.19
  -7  -3   6    0.31    0.39
  -7  -3   5    2.37    0.27
  -7  -3   5    2.17    0.49
  -7  -3   4    6.22    0.49
  -7  -3   4    6.81    0.60
   7   3  -3   13.51    0.59
  -7  -3   3   14.14    0.67
  -7  -3   3   14.95    0.80
   7   3  -2    7.89    0.41
  -7  -3   2    8.45    0.47
  -7  -3   2    8.74    0.44
   7   3  -1    4.88    0.33
  -7  -3   1    6.38    0.29
   7   3   0   -0.02    0.19
  -7  -3   0   -0.01    0.24
   7   3   1    4.34    0.34
   7   3   1    5.26    0.41
  -7  -3  -1    5.45    0.42
   7   3   2    5.29    0.30
  -7  -3  -2    5.85    0.32
   7   3   3   23.87    0.62
  -7  -3  -3   24.27    0.83
   7   3   4    7.49    0.39
  -7  -3  -4    7.57    0.41
   7   3   5   18.84    0.61
  -7  -3  -5   19.43    0.89
   7   3   6   12.05    0.54
  -7  -3  -6   12.75    0.58
   7   3   7    3.03    0.41
  -7  -3  -7    3.25    0.44
   7   3   8    6.41    0.53
  -7  -3  -8    5.32    0.54
   7   3   9    6.24    0.91
  -7  -3  -9    6.20    0.96
  -7  -4   7    0.19    0.35
  -7  -4   7    0.31    0.41
  -7  -4   7    0.03    0.50
  -7  -4   6    1.77    0.31
  -7  -4   6    1.73    0.38
  -7  -4   5    1.10    0.26
  -7  -4   5    1.34    0.33
  -7  -4   4    8.41    0.44
  -7  -4   4    8.46    0.74
  -7  -4   3    6.56    0.53
  -7  -4   3    6.50    0.69
   7   4  -2    5.16    0.31
  -7  -4   2    6.39    0.49
  -7  -4   2    6.46    0.64
   7   4  -1    2.14    0.22
  -7  -4   1    2.62    0.26
   7   4   0    2.12    0.22
  -7  -4   0    2.44    0.26
   7   4   1    0.29    0.19
  -7  -4  -1    0.65    0.35
   7   4   2   24.54    0.61
  -7  -4  -2   24.99    0.65
   7   4   3    4.48    0.33
  -7  -4  -3    4.83    0.54
   7   4   4    5.27    0.37
  -7  -4  -4    5.45    0.38
   7   4   5    0.63    0.29
  -7  -4  -5    0.49    0.47
   7   4   6    1.01    0.32
  -7  -4  -6    0.92    0.34
   7   4   7    5.66    0.73
  -7  -4  -7    5.58    0.50
   7   4   8   12.21    0.67
  -7  -4  -8   12.21    0.70
  -7  -5   7   -0.01    0.43
  -7  -5   7    0.18    0.33
  -7  -5   6    1.77    0.55
  -7  -5   6    2.15    0.69
  -7  -5   5    2.03    0.34
  -7  -5   5    2.39    0.42
  -7  -5   4    3.42    0.36
  -7  -5   4    3.47    0.46
  -7  -5   3    4.12    0.36
  -7  -5   3    4.99    0.70
  -7  -5   2    8.63    0.61
  -7  -5   2    9.01    0.79
   7   5  -1    1.15    0.13
  -7  -5   1    1.58    0.42
   7   5   0    0.53    0.16
  -7  -5   0    0.90    0.24
   7   5   1   16.83    0.42
  -7  -5  -1   22.77    0.84
   7   5   2    6.47    0.57
  -7  -5  -2    7.07    0.41
   7   5   3   20.01    0.82
  -7  -5  -3   21.09    0.87
   7   5   4    5.28    0.40
  -7  -5  -4    5.22    0.41
   7   5   5   -0.05    0.27
  -7  -5  -5    0.61    0.47
   7   5   6    2.03    0.39
  -7  -5  -6    2.51    0.42
   7   5   7    5.84    0.79
  -7  -5  -7    5.43    0.55
   7   5   8    7.96    0.61
  -7  -5  -8    7.99    0.99
  -7  -6   6    0.18    0.48
  -7  -6   6    0.30    0.64
  -7  -6   5    1.50    0.37
  -7  -6   5    2.21    0.48
  -7  -6   4    3.11    0.40
  -7  -6   4    3.68    0.51
  -7  -6   3    2.61    0.36
  -7  -6   3    2.49    0.72
  -7  -6   2    1.93    0.33
  -7  -6   2    1.80    0.44
  -7  -6   1    2.15    0.50
  -7  -6   0   12.69    0.53
  -7  -6  -1   13.51    0.55
   7   6   2    9.81    0.27
  -7  -6  -2   14.68    0.77
   7   6   3   11.11    0.72
  -7  -6  -3   11.30    0.53
   7   6   4    6.89    0.45
  -7  -6  -4    6.85    0.71
   7   6   5   11.95    0.56
  -7  -6  -5   11.61    0.58
   7   6   6    0.92    0.60
  -7  -6  -6    0.80    0.39
   7   6   7    7.01    0.84
  -7  -6  -7    6.72    0.89
   7   6   8   13.51    0.77
  -7  -6  -8   14.02    1.17
  -7  -7   5    3.14    0.73
  -7  -7   5    3.43    0.60
  -7  -7   4   -0.24    0.32
  -7  -7   4   -0.53    0.69
  -7  -7   3    4.93    0.48
  -7  -7   3    5.15    0.60
  -7  -7   2    6.46    0.50
  -7  -7   2    6.31    0.95
  -7  -7   1    2.71    0.59
  -7  -7   1    2.17    0.51
  -7  -7   0   11.12    0.80
  -7  -7  -1    9.34    0.52
  -7  -7  -2   18.57    0.71
  -7  -7  -3    9.44    0.81
   7   7   4    6.65    0.49
  -7  -7  -4    7.33    0.52
   7   7   5    7.68    0.31
   7   7   5   10.06    0.58
  -7  -7  -5   10.07    0.62
   7   7   6    1.54    0.23
   7   7   6    1.67    0.69
  -7  -7  -6    1.89    0.71
   7   7   7    1.72    0.28
   7   7   7    2.86    0.78
  -7  -7  -7    2.63    0.53
  -7  -8   4    4.19    0.82
  -7  -8   4    4.70    1.03
  -7  -8   3    3.24    0.72
  -7  -8   3    2.91    0.63
  -7  -8   2    1.62    0.63
  -7  -8   2    1.07    0.52
  -7  -8   1    6.11    0.77
  -7  -8   1    6.55    1.03
  -7  -8   0    6.86    0.78
  -7  -8  -1   10.98    0.91
  -7  -8  -2   14.46    0.69
  -7  -8  -3    2.45    0.43
   7   8   4   18.43    0.77
  -7  -8  -4   18.98    1.12
   7   8   5    0.78    0.62
  -7  -8  -5    0.66    0.42
   7   8   6    2.07    0.71
  -7  -8  -6    1.19    0.48
  -7  -9   2    3.56    0.82
  -7  -9   2    3.80    1.07
  -7  -9   1    2.24    0.74
  -7  -9   1    2.57    0.63
  -7  -9   0    4.57    0.78
  -7  -9   0    3.66    0.67
  -7  -9  -1    4.77    0.83
  -7  -9  -2    4.62    0.55
  -7  -9  -3   14.03    0.76
  -7  -9  -4   -0.11    0.60
   8  -6  -3   -0.40    0.80
   8  -6  -2    1.43    0.59
   8  -6  -1    1.21    0.59
   8  -6   0   -0.34    0.75
   8  -6   1    1.98    0.92
   8  -6   2    0.84    0.55
   8  -5  -5   -0.27    0.50
   8  -5  -4    2.39    0.93
   8  -5  -3   -0.27    0.45
   8  -5  -2    0.26    0.43
   8  -5  -1    1.72    0.85
   8  -5   0    1.88    0.53
   8  -5   1    1.42    0.52
   8  -5   2    0.64    0.75
   8  -5   4    0.30    0.28
  -8   5  -4    0.13    0.34
   8  -4  -6    0.31    0.77
   8  -4  -5    1.95    0.58
   8  -4  -4    1.89    0.79
   8  -4  -3   -0.45    0.42
   8  -4  -2   -0.06    0.58
   8  -4  -1    0.64    0.44
   8  -4   0    1.46    0.46
   8  -4   1    5.02    0.89
   8  -4   2    2.85    0.50
   8  -4   2    1.28    0.22
  -8   4  -2    1.37    0.26
   8  -4   3    0.37    0.23
  -8   4  -3    0.34    0.28
   8  -4   4    0.35    0.29
  -8   4  -4    0.34    0.34
   8  -4   5    1.86    0.45
  -8   4  -5    2.18    0.51
   8  -3  -6    0.94    0.80
   8  -3  -5    1.20    0.49
   8  -3  -4   -0.08    0.58
   8  -3  -3    0.03    0.33
   8  -3  -2    2.79    0.70
   8  -3  -1   -0.14    0.34
   8  -3   1    3.31    0.46
  -8   3  -1    1.76    0.23
   8  -3   2    4.07    0.49
   8  -3   2    2.43    0.18
  -8   3  -2    2.72    0.32
   8  -3   3    0.12    0.23
  -8   3  -3    0.29    0.27
   8  -3   4    1.21    0.35
  -8   3  -4    1.57    0.39
   8  -3   5    2.15    0.44
  -8   3  -5    1.85    0.34
   8  -3   6    2.36    0.36
  -8   3  -6    2.64    0.61
   8  -2  -7    0.46    0.68
   8  -2  -6    0.58    0.44
   8  -2  -5    0.48    0.61
   8  -2  -4    0.86    0.39
   8  -2  -3    0.62    0.57
   8  -2  -2    0.24    0.50
   8  -2  -1    0.40    0.34
  -8   2   1    0.25    0.09
  -8   2   1    0.36    0.13
   8  -2   0   15.92    1.00
  -8   2   0   11.69    0.39
   8  -2   1    2.68    0.43
   8  -2   1    2.46    0.23
  -8   2  -1    2.33    0.26
   8  -2   2    1.65    0.26
   8  -2   3    3.10    0.35
  -8   2  -3    3.00    0.27
   8  -2   4    0.50    0.31
  -8   2  -4    0.39    0.35
   8  -2   5    1.79    0.43
  -8   2  -5    1.74    0.32
   8  -2   6    4.23    0.61
  -8   2  -6    4.60    0.69
   8  -2   7    4.46    0.47
  -8   2  -7    3.90    0.53
   8  -1  -7    0.75    0.40
   8  -1  -6   -0.08    0.52
   8  -1  -5    1.62    0.41
   8  -1  -4    0.55    0.51
  -8   1   4    0.38    0.11
  -8   1   4    0.49    0.14
   8  -1  -3    1.26    0.51
  -8   1   3    0.62    0.12
  -8   1   3    0.66    0.15
   8  -1  -2    0.10    0.30
  -8   1   2    0.40    0.13
  -8   1   2    0.25    0.16
   8  -1  -1   14.64    0.72
  -8   1   1   13.69    0.42
   8  -1   0    0.96    0.53
  -8   1   0    1.34    0.22
   8  -1   1    6.47    0.69
   8  -1   1    5.30    0.31
  -8   1  -1    5.40    0.34
   8  -1   2    1.32    0.27
  -8   1  -2    1.26    0.29
   8  -1   3    4.85    0.40
  -8   1  -3    4.84    0.43
   8  -1   4    1.18    0.22
  -8   1  -4    0.89    0.40
   8  -1   5    1.17    0.26
  -8   1  -5    0.71    0.28
   8  -1   6    4.42    0.61
  -8   1  -6    4.06    0.45
   8  -1   7    2.39    0.40
  -8   1  -7    2.73    0.69
   8   0  -6    0.74    0.55
   8   0  -5    1.41    0.35
  -8   0   5    0.62    0.20
  -8   0   5    0.54    0.23
   8   0  -4    0.53    0.27
  -8   0   4   -0.03    0.16
  -8   0   4    0.08    0.19
   8   0  -3    0.39    0.45
  -8   0   3    0.58    0.18
  -8   0   3    0.48    0.21
   8   0  -2   22.42    1.08
  -8   0   2   20.82    0.60
  -8   0   2   20.70    0.71
   8   0  -1    1.09    0.49
  -8   0   1    1.18    0.23
   8   0   0    1.33    0.46
  -8   0   0    1.56    0.24
   8   0   1    6.41    0.63
   8   0   1    6.32    0.35
  -8   0  -1    6.01    0.27
   8   0   2    1.65    0.29
  -8   0  -2    1.54    0.20
   8   0   3    2.22    0.36
  -8   0  -3    2.92    0.39
   8   0   4    5.39    0.34
  -8   0  -4    5.52    0.53
   8   0   5    0.89    0.26
  -8   0  -5    1.30    0.45
   8   0   6    4.79    0.41
  -8   0  -6    4.24    0.43
   8   0   7    1.80    0.62
  -8   0  -7    2.67    0.43
  -8  -1   7    0.32    0.27
  -8  -1   7    0.21    0.31
  -8  -1   6    1.58    0.32
  -8  -1   6    1.49    0.38
   8   1  -5    0.03    0.25
  -8  -1   5    0.16    0.21
  -8  -1   5    0.18    0.25
   8   1  -4    2.60    0.33
  -8  -1   4    1.59    0.28
  -8  -1   4    1.97    0.34
   8   1  -3    4.30    0.39
  -8  -1   3    4.22    0.24
  -8  -1   3    4.29    0.41
   8   1  -2   10.42    0.53
  -8  -1   2   11.27    0.50
  -8  -1   2   10.93    0.57
   8   1  -1    3.44    0.33
  -8  -1   1    3.79    0.32
   8   1   0    2.34    0.29
  -8  -1   0    2.50    0.21
   8   1   1    0.38    0.22
   8   1   1    0.27    0.15
  -8  -1  -1    0.44    0.26
   8   1   2    2.13    0.22
  -8  -1  -2    1.63    0.24
   8   1   3    3.93    0.43
  -8  -1  -3    3.46    0.45
   8   1   4    8.25    0.40
  -8  -1  -4    8.54    0.62
   8   1   5    1.42    0.30
  -8  -1  -5    1.74    0.49
   8   1   6    7.78    0.49
  -8  -1  -6    7.68    0.73
   8   1   7    6.13    0.73
  -8  -1  -7    6.02    0.79
   8   1   8    1.03    0.38
  -8  -1  -8    0.72    0.69
  -8  -2   7    0.78    0.36
  -8  -2   7    1.03    0.44
  -8  -2   6    0.61    0.30
  -8  -2   6    0.13    0.37
   8   2  -5    2.00    0.29
  -8  -2   5    1.57    0.34
  -8  -2   5    1.42    0.42
   8   2  -4    1.23    0.40
  -8  -2   4    0.91    0.19
  -8  -2   4    0.87    0.37
   8   2  -3    9.29    0.65
  -8  -2   3   10.11    0.53
  -8  -2   3    9.76    0.47
   8   2  -2    2.54    0.28
  -8  -2   2    3.01    0.24
  -8  -2   2    3.17    0.45
   8   2  -1    4.10    0.46
  -8  -2   1    6.09    0.41
   8   2   0    1.06    0.33
  -8  -2   0    0.90    0.30
   8   2   1    0.91    0.22
   8   2   1    1.08    0.30
  -8  -2  -1    0.76    0.21
   8   2   2    0.76    0.21
  -8  -2  -2    0.81    0.35
   8   2   3   12.12    0.45
  -8  -2  -3   12.82    0.66
   8   2   4    3.18    0.33
  -8  -2  -4    3.01    0.34
   8   2   5    1.83    0.31
  -8  -2  -5    1.50    0.32
   8   2   6    0.39    0.30
  -8  -2  -6    0.30    0.50
   8   2   7    0.67    0.55
  -8  -2  -7    1.16    0.61
   8   2   8    1.64    0.44
  -8  -2  -8    1.90    0.73
  -8  -3   7   -0.07    0.25
  -8  -3   6   -0.06    0.19
  -8  -3   6    0.08    0.36
  -8  -3   5    2.11    0.28
  -8  -3   5    2.44    0.53
   8   3  -4    2.97    0.28
  -8  -3   4    2.69    0.42
  -8  -3   4    2.57    0.52
   8   3  -3    2.34    0.25
  -8  -3   3    2.40    0.39
  -8  -3   3    2.16    0.50
   8   3  -2    3.96    0.40
  -8  -3   2    4.56    0.30
  -8  -3   2    4.42    0.55
   8   3  -1    4.97    0.29
  -8  -3   1    6.23    0.47
   8   3   0    0.34    0.27
  -8  -3   0    0.46    0.21
   8   3   1    0.08    0.16
  -8  -3  -1   -0.04    0.30
   8   3   2   20.48    0.76
  -8  -3  -2   20.56    0.62
   8   3   3    4.13    0.33
  -8  -3  -3    3.71    0.52
   8   3   4   11.93    0.49
  -8  -3  -4   11.10    0.74
   8   3   5    0.85    0.30
  -8  -3  -5    0.63    0.32
   8   3   6    1.09    0.34
  -8  -3  -6    0.91    0.37
   8   3   7    0.85    0.60
  -8  -3  -7    1.48    0.64
  -8  -3  -8    3.12    0.83
  -8  -4   6    0.35    0.24
  -8  -4   6    0.32    0.30
  -8  -4   5    0.73    0.26
  -8  -4   5    0.79    0.33
  -8  -4   4    1.90    0.30
  -8  -4   4    1.79    0.57
  -8  -4   3    3.33    0.32
  -8  -4   3    3.54    0.63
   8   4  -2    1.83    0.29
  -8  -4   2    2.44    0.44
  -8  -4   2    2.71    0.57
   8   4  -1    0.83    0.16
  -8  -4   1    1.51    0.40
   8   4   0    2.36    0.19
  -8  -4   0    3.25    0.31
   8   4   1    8.30    0.32
  -8  -4  -1   11.86    0.65
   8   4   2    7.80    0.45
   8   4   2   10.62    0.63
  -8  -4  -2   10.79    0.48
   8   4   3    8.13    0.43
  -8  -4  -3    7.62    0.46
   8   4   4    4.83    0.40
  -8  -4  -4    4.80    0.64
   8   4   5    8.32    0.48
  -8  -4  -5    8.06    0.53
   8   4   6    4.94    0.47
  -8  -4  -6    4.98    0.50
   8   4   7    1.27    0.62
  -8  -4  -7    0.77    0.66
  -8  -5   5    0.35    0.41
  -8  -5   5    0.12    0.32
  -8  -5   4    4.84    0.63
  -8  -5   4    4.56    0.78
  -8  -5   3    0.42    0.41
  -8  -5   3    0.31    0.52
  -8  -5   2    5.99    0.43
  -8  -5   2    6.46    0.55
   8   5  -1    3.62    0.26
  -8  -5   1    6.21    0.41
   8   5   0    1.19    0.20
  -8  -5   0    1.79    0.48
   8   5   1    9.38    0.31
  -8  -5  -1   15.48    0.78
   8   5   2    5.24    0.34
  -8  -5  -2    7.52    0.45
   8   5   3   19.08    0.65
  -8  -5  -3   18.77    0.93
   8   5   4    7.26    0.46
  -8  -5  -4    6.79    0.49
   8   5   5    4.83    0.45
  -8  -5  -5    4.88    0.48
   8   5   6    5.85    0.51
  -8  -5  -6    6.89    0.84
   8   5   7    0.79    0.67
  -8  -5  -7    1.50    0.73
  -8  -6   5    0.30    0.48
  -8  -6   4    0.66    0.51
  -8  -6   4    0.25    0.66
  -8  -6   3    6.06    0.73
  -8  -6   3    6.09    0.88
  -8  -6   2    3.43    0.61
  -8  -6   2    3.46    0.53
  -8  -6   1    1.82    0.54
  -8  -6   0   10.09    0.55
  -8  -6  -1    5.84    0.46
  -8  -6  -2   14.17    0.89
   8   6   3   10.62    0.55
  -8  -6  -3   10.35    0.84
   8   6   4    1.35    0.36
  -8  -6  -4    1.07    0.39
   8   6   5   15.29    0.68
  -8  -6  -5   15.78    1.03
   8   6   6    0.48    0.40
  -8  -6  -6    1.22    0.65
  -8  -7   3    3.80    0.75
  -8  -7   3    4.01    0.63
  -8  -7   2    1.49    0.62
  -8  -7   2    2.08    0.81
  -8  -7   1    6.16    0.77
  -8  -7   1    6.62    0.66
  -8  -7   0    2.60    0.65
  -8  -7  -1    4.58    0.48
  -8  -7  -2    6.77    0.53
  -8  -7  -3    3.72    0.47
   8   7   4   14.81    0.69
  -8  -7  -4   15.46    1.06
   8   7   5    0.44    0.35
  -8  -7  -5   -0.14    0.38
  -8  -8   2    1.80    0.57
  -8  -8   1    0.58    0.62
  -8  -8   1    0.96    0.83
  -8  -8   0    5.65    0.81
  -8  -8  -1    0.48    0.60
  -8  -8  -2    3.97    0.84
  -8  -8  -3    7.54    0.61
  -8  -8  -4    1.33    0.46
   9  -5   0   -0.69    0.86
   9  -4  -3    0.35    0.76
   9  -4  -2    0.18    0.44
   9  -4  -1    0.15    0.67
   9  -4   0    0.07    0.66
   9  -4   1    4.15    0.64
   9  -4   2    0.89    0.50
   9  -4   3    1.11    0.52
   9  -3  -4    0.17    0.42
   9  -3  -3    0.80    0.73
   9  -3  -2    0.43    0.43
   9  -3  -1    0.15    0.65
   9  -3   0    5.39    0.65
   9  -3   1    0.28    0.41
   9  -3   2    1.64    0.79
   9  -3   3    0.52    0.25
  -9   3  -3    0.52    0.30
   9  -3   4    1.29    0.35
  -9   3  -4    1.16    0.41
   9  -2  -5   -0.32    0.67
   9  -2  -4    0.68    0.44
   9  -2  -3    1.04    0.68
   9  -2  -2    1.01    0.42
   9  -2  -1    9.95    1.05
   9  -2   0    0.37    0.37
   9  -2   1    0.04    0.56
   9  -2   1    0.11    0.17
  -9   2  -1    0.34    0.19
   9  -2   2    1.30    0.67
   9  -2   2    0.92    0.25
  -9   2  -2    0.74    0.28
   9  -2   3    0.60    0.28
  -9   2  -3    0.55    0.33
   9  -2   4    0.60    0.34
  -9   2  -4    0.98    0.26
   9  -2   5    1.26    0.27
  -9   2  -5    0.72    0.48
   9  -1  -5    1.58    0.47
   9  -1  -4    0.38    0.57
   9  -1  -3    1.17    0.40
   9  -1  -2    1.89    0.67
   9  -1  -1    5.40    0.81
  -9   1   1    4.43    0.29
   9  -1   0    0.69    0.35
  -9   1   0    0.53    0.22
   9  -1   1    1.04    0.57
   9  -1   1    0.71    0.23
  -9   1  -1    0.83    0.25
   9  -1   2    0.05    0.32
   9  -1   2    0.09    0.22
  -9   1  -2    0.17    0.25
   9  -1   3    0.37    0.29
  -9   1  -3    0.40    0.21
   9  -1   4    1.40    0.25
  -9   1  -4    0.95    0.44
   9  -1   5    1.08    0.45
  -9   1  -5    2.06    0.51
   9   0  -5    0.41    0.35
   9   0  -4    0.91    0.57
   9   0  -3    0.70    0.50
  -9   0   3    0.46    0.19
  -9   0   3    0.24    0.23
   9   0  -2    6.75    0.55
  -9   0   2    6.07    0.36
  -9   0   2    5.72    0.43
   9   0  -1    0.39    0.32
  -9   0   1    0.72    0.23
   9   0   0    3.55    0.60
  -9   0   0    2.70    0.32
   9   0   1   -0.54    0.43
   9   0   1    0.06    0.13
  -9   0  -1    0.19    0.15
   9   0   2    0.34    0.30
   9   0   2    0.08    0.26
  -9   0  -2    0.34    0.19
   9   0   3    0.28    0.20
  -9   0  -3    0.66    0.22
   9   0   4    3.40    0.49
  -9   0  -4    3.33    0.35
   9   0   5    1.50    0.46
  -9   0  -5    1.24    0.51
   9   0   6    0.23    0.45
  -9   0  -6    0.42    0.50
   9   1  -5    0.53    0.31
   9   1  -4    1.88    0.36
  -9  -1   4    1.37    0.30
  -9  -1   4    1.27    0.35
   9   1  -3    2.62    0.54
  -9  -1   3    2.26    0.31
  -9  -1   3    2.03    0.26
   9   1  -2    0.37    0.45
  -9  -1   2    0.46    0.26
  -9  -1   2    0.50    0.32
   9   1  -1    2.49    0.52
  -9  -1   1    2.22    0.22
   9   1   0    1.62    0.52
  -9  -1   0    2.29    0.34
   9   1   1   -0.26    0.24
  -9  -1  -1    0.38    0.26
   9   1   2    0.03    0.26
   9   1   2    0.06    0.29
  -9  -1  -2    0.43    0.20
   9   1   3    9.44    0.59
  -9  -1  -3    8.99    0.46
   9   1   4    1.30    0.43
  -9  -1  -4    1.07    0.30
   9   1   5    3.92    0.56
  -9  -1  -5    3.47    0.39
   9   1   6    0.07    0.42
  -9  -1  -6    0.06    0.29
   9   2  -5    0.49    0.26
  -9  -2   5    0.30    0.18
  -9  -2   5    0.13    0.34
   9   2  -4    0.58    0.44
  -9  -2   4    0.66    0.30
  -9  -2   4    0.71    0.37
   9   2  -3    1.12    0.45
  -9  -2   3    1.04    0.32
  -9  -2   3    0.88    0.41
   9   2  -2    1.42    0.46
  -9  -2   2    1.96    0.23
  -9  -2   2    1.60    0.30
   9   2  -1    1.26    0.42
  -9  -2   1    1.43    0.35
   9   2   0    0.38    0.38
  -9  -2   0    0.71    0.32
   9   2   1    1.74    0.45
  -9  -2  -1    2.16    0.27
   9   2   2    4.89    0.58
   9   2   2    6.32    0.35
  -9  -2  -2    5.66    0.55
   9   2   3    4.62    0.52
  -9  -2  -3    4.37    0.56
   9   2   4    2.96    0.34
  -9  -2  -4    2.98    0.56
   9   2   5    1.24    0.32
  -9  -2  -5    1.41    0.57
   9   2   6    5.41    0.47
  -9  -2  -6    5.47    0.50
  -9  -3   5   -0.16    0.20
  -9  -3   5   -0.12    0.25
   9   3  -4    0.15    0.34
  -9  -3   4    0.49    0.32
  -9  -3   4    0.30    0.26
   9   3  -3    2.61    0.32
  -9  -3   3    2.90    0.46
  -9  -3   3    3.64    0.38
   9   3  -2    0.14    0.30
  -9  -3   2    0.03    0.31
  -9  -3   2    0.11    0.25
   9   3  -1    2.87    0.46
  -9  -3   1    4.66    0.34
   9   3   0    2.17    0.41
  -9  -3   0    3.22    0.45
   9   3   1    1.25    0.24
  -9  -3  -1    1.12    0.42
   9   3   2    9.28    0.46
   9   3   2   11.72    0.68
  -9  -3  -2   11.67    0.51
   9   3   3    3.38    0.35
  -9  -3  -3    3.26    0.37
   9   3   4    9.98    0.52
  -9  -3  -4    9.04    0.78
   9   3   5    2.72    0.39
  -9  -3  -5    3.00    0.65
   9   3   6    1.83    0.42
  -9  -3  -6    2.20    0.67
  -9  -4   4    0.78    0.41
  -9  -4   4    1.03    0.51
   9   4  -3    0.25    0.18
  -9  -4   3    0.63    0.39
  -9  -4   3    0.49    0.32
   9   4  -2    3.26    0.40
  -9  -4   2    4.07    0.39
  -9  -4   2    4.91    0.48
   9   4  -1    1.40    0.32
  -9  -4   1    2.31    0.31
   9   4   0    0.81    0.31
  -9  -4   0    1.69    0.45
   9   4   1    6.64    0.48
  -9  -4  -1    9.45    0.70
   9   4   2    2.20    0.39
  -9  -4  -2    3.23    0.37
   9   4   3    9.79    0.51
  -9  -4  -3   10.24    0.55
   9   4   4    3.24    0.41
  -9  -4  -4    4.12    0.66
   9   4   5    1.46    0.38
  -9  -4  -5    1.54    0.63
   9   4   6    7.37    0.57
  -9  -4  -6    7.04    0.90
  -9  -5   3    0.71    0.29
  -9  -5   3    0.45    0.37
  -9  -5   2    3.25    0.41
  -9  -5   2    3.74    0.52
  -9  -5   1    1.77    0.53
  -9  -5   0    5.63    0.67
  -9  -5  -1    1.30    0.53
   9   5   2    2.19    0.22
  -9  -5  -2    3.85    0.40
   9   5   3    3.34    0.40
   9   5   3    5.46    0.44
  -9  -5  -3    4.64    0.47
   9   5   4    2.39    0.61
  -9  -5  -4    2.21    0.66
   9   5   5    8.98    0.84
  -9  -5  -5    8.98    0.94
  -9  -6   2    0.86    0.36
  -9  -6   2    1.37    0.73
  -9  -6   1    0.62    0.33
  -9  -6   1    0.91    0.43
  -9  -6   0    1.47    0.37
  -9  -6  -1    4.83    0.48
  -9  -6  -2   -0.01    0.45
  -9  -6  -3    4.26    0.76
   9   6   4    5.67    0.77
  -9  -6  -4    5.34    0.56
  -9  -7   0    2.91    0.72
  -9  -7  -1    0.30    0.57
  -9  -7  -2    4.54    0.55
  10  -2  -1    2.58    0.89
  10  -2   0   -0.48    0.45
  10  -2   1    1.09    0.76
  10  -1  -2    1.20    0.46
  10  -1  -1   -0.11    0.57
  10  -1   0    0.48    0.41
  10  -1   1    1.09    0.66
  10  -1   2    0.93    0.57
  10  -1   2    0.14    0.15
 -10   1  -2    0.09    0.28
  10  -1   3   -0.19    0.37
  10  -1   3    0.12    0.18
 -10   1  -3    0.08    0.20
  10   0  -3    0.04    0.32
  10   0  -2    0.84    0.60
  10   0  -1    0.54    0.57
  10   0   0    0.63    0.38
 -10   0   0    0.81    0.28
  10   0   1   -0.26    0.54
 -10   0  -1    0.34    0.18
  10   0   2    0.65    0.60
  10   0   2    0.61    0.31
 -10   0  -2    0.71    0.23
  10   0   3    2.59    0.47
  10   0   3    2.47    0.41
 -10   0  -3    1.77    0.46
  10   1  -3    0.77    0.53
  10   1  -2    0.81    0.35
 -10  -1   2    0.84    0.30
 -10  -1   2    0.98    0.36
  10   1  -1   -0.03    0.46
 -10  -1   1    0.30    0.27
 -10  -1   1    0.15    0.21
  10   1   0    1.60    0.56
 -10  -1   0    1.46    0.36
  10   1   1    0.89    0.35
 -10  -1  -1    1.30    0.24
  10   1   2    1.02    0.55
  10   1   2    0.99    0.37
 -10  -1  -2    0.89    0.26
  10   1   3    4.76    0.51
  10   1   3    4.55    0.36
 -10  -1  -3    4.01    0.40
  10   1   4    0.95    0.45
 -10  -1  -4    1.05    0.32
 -10  -2   3    0.22    0.29
 -10  -2   3    0.16    0.23
  10   2  -2    0.61    0.27
 -10  -2   2    0.36    0.31
 -10  -2   2    0.17    0.26
  10   2  -1    1.54    0.36
 -10  -2   1    2.51    0.41
  10   2   0    0.75    0.30
 -10  -2   0    1.02    0.25
  10   2   1    0.69    0.46
 -10  -2  -1    0.84    0.26
  10   2   2    4.18    0.66
  10   2   2    4.84    0.38
 -10  -2  -2    4.96    0.59
  10   2   3    0.58    0.32
  10   2   3    0.73    0.43
 -10  -2  -3    1.12    0.47
  10   2   4    3.60    0.60
  10   3  -2    0.58    0.26
 -10  -3   2    0.71    0.38
 -10  -3   2    1.25    0.49
  10   3  -1    1.45    0.30
 -10  -3   1    1.59    0.45
  10   3   0    0.79    0.27
 -10  -3   0    1.21    0.42
  10   3   1    2.20    0.34
 -10  -3  -1    3.34    0.36
  10   3   2    0.13    0.42
 -10  -3  -2    0.87    0.28
  10   3   3    1.22    0.51
  10   3   3    2.13    0.51
 -10  -3  -3    2.12    0.36
 -10  -4   1    0.62    0.43
 -10  -4   1    0.36    0.36
 -10  -4   0    0.14    0.41
  10   4   1    0.64    0.36
 -10  -4  -1    1.26    0.50
  10   4   2    1.39    0.28
 -10  -4  -2    2.11    0.37
   0   0   0    0.00    0.00
;
_shelx_hkl_checksum     36212
_shelx_res_file
;
TITL SH184
    shelx.res
    created by SHELXL-2019/2 at 15:15:15 on 01-Mar-2023
CELL  0.71075 8.09785 9.20206 9.33159 84.02690 88.09110 84.16950
ZERR  1 0.00077 0.00089 0.00097 0.00590 0.00620 0.00590
LATT 1
SFAC C H N NI O
UNIT 28 30 4 1 4
LIST 4
L.S. 10
FMAP 2
PLAN 10
EQIV $1 -x, -y, -z
HTAB C4 O1_$1
EQIV $2 -x+1, -y+1, -z+1
HTAB C8 O2_$2
HTAB C11 O1
BOND $H
CONF
TEMP -100.0
ACTA
SIZE 0.29 0.19 0.11
WGHT    0.065300
FVAR       0.49872   0.89784
NI1   4    0.000000    0.000000    0.000000    10.50000    0.06421    0.04564 =
         0.05838   -0.00945   -0.01564   -0.01815
SAME 0.02 O1' > C14'
RIGU O1' > C14'
DELU O1' > C14'
PART 1
O1    5    0.024258    0.073625    0.173562    21.00000    0.06486    0.05441 =
         0.06013   -0.01380   -0.01201   -0.02324
O2    5    0.272327    0.471821    0.626699    21.00000    0.08203    0.06624 =
         0.06253   -0.01999   -0.01278   -0.03116
N1    3    0.201297    0.075299   -0.048634    21.00000    0.06978    0.04641 =
         0.06171   -0.00989   -0.01832   -0.01664
N2    3    0.259631    0.153420    0.057518    21.00000    0.06454    0.05187 =
         0.06133   -0.01136   -0.01582   -0.01904
C1    1    0.680489    0.184308   -0.368942    21.00000    0.07812    0.07477 =
         0.09529   -0.00961    0.00447   -0.01504
AFIX 137
H1A   2    0.716800    0.236081   -0.290787    21.00000   -1.50000
H1B   2    0.663757    0.253188   -0.455829    21.00000   -1.50000
H1C   2    0.765440    0.104813   -0.388854    21.00000   -1.50000
AFIX   0
C2    1    0.520430    0.121285   -0.325085    21.00000    0.07751    0.05623 =
         0.07688   -0.00946   -0.00729   -0.00961
AFIX  43
H2    2    0.469034    0.073371   -0.394546    21.00000   -1.20000
AFIX   0
C3    1    0.445346    0.127027   -0.197933    21.00000    0.06721    0.05749 =
         0.06764   -0.01112   -0.01364   -0.01341
AFIX  43
H3    2    0.496134    0.171140   -0.125341    21.00000   -1.20000
AFIX   0
C4    1    0.288940    0.068469   -0.166085    21.00000    0.07023    0.04149 =
         0.06116   -0.00665   -0.01749   -0.01120
AFIX  43
H4    2    0.245553    0.019621   -0.239171    21.00000   -1.20000
AFIX   0
C5    1    0.156280    0.145117    0.167549    21.00000    0.06194    0.04545 =
         0.06126   -0.00673   -0.01745   -0.01351
C6    1    0.187753    0.223699    0.294178    21.00000    0.05903    0.04773 =
         0.05915   -0.00730   -0.01540   -0.01663
C7    1    0.321204    0.309741    0.290332    21.00000    0.06235    0.06126 =
         0.06046   -0.01059   -0.01257   -0.02364
AFIX  43
H7    2    0.395956    0.312765    0.209668    21.00000   -1.20000
AFIX   0
C8    1    0.344135    0.390070    0.403588    21.00000    0.06482    0.06397 =
         0.06359   -0.01114   -0.01247   -0.02953
AFIX  43
H8    2    0.434157    0.449102    0.399809    21.00000   -1.20000
AFIX   0
C9    1    0.237696    0.385736    0.522575    21.00000    0.06511    0.05140 =
         0.06314   -0.01103   -0.02257   -0.01725
C10   1    0.106411    0.297496    0.530518    21.00000    0.05670    0.05787 =
         0.05960   -0.01249   -0.00682   -0.01585
AFIX  43
H10   2    0.034480    0.291804    0.613008    21.00000   -1.20000
AFIX   0
C11   1    0.083212    0.217623    0.414171    21.00000    0.05877    0.05272 =
         0.06401   -0.00886   -0.01381   -0.01986
AFIX  43
H11   2   -0.006304    0.158031    0.417885    21.00000   -1.20000
AFIX   0
C12   1    0.164854    0.472148    0.752984    21.00000    0.08380    0.06129 =
         0.06566   -0.01886   -0.01273   -0.01866
AFIX  23
H12A  2    0.175044    0.374580    0.809471    21.00000   -1.20000
H12B  2    0.047605    0.497658    0.725636    21.00000   -1.20000
AFIX   0
C13   1    0.222741    0.587614    0.839391    21.00000    0.10887    0.07190 =
         0.07237   -0.02257   -0.01349   -0.02068
AFIX  43
H13   2    0.250302    0.677449    0.789198    21.00000   -1.20000
AFIX   0
C14   1    0.236041    0.570282    0.974164    21.00000    0.29351    0.11443 =
         0.08306   -0.01059   -0.06921   -0.07129
AFIX  93
H14A  2    0.209241    0.481443    1.026860    21.00000   -1.20000
H14B  2    0.272886    0.646034    1.023245    21.00000   -1.20000
AFIX   0
PART 2
O1'   5    0.107795    0.098056    0.117847   -21.00000    0.05259    0.06766 =
         0.06561   -0.01165   -0.01191   -0.01731
O2'   5    0.262281    0.458672    0.633641   -21.00000    0.03285    0.05688 =
         0.07018   -0.01250   -0.00907   -0.00919
N1'   3   -0.150702   -0.007112    0.152417   -21.00000    0.04485    0.03367 =
         0.08387   -0.01407   -0.02031    0.00230
N2'   3   -0.106384    0.057320    0.273943   -21.00000    0.05414    0.04430 =
         0.07025   -0.00981   -0.00977   -0.01248
C1'   1   -0.663959   -0.157381    0.393726   -21.00000    0.05346    0.02971 =
         0.08302   -0.00565   -0.02896   -0.00723
AFIX  33
H1'1  2   -0.755231   -0.211867    0.369214   -21.00000   -1.50000
H1'2  2   -0.605399   -0.210640    0.476523   -21.00000   -1.50000
H1'3  2   -0.708624   -0.059756    0.418061   -21.00000   -1.50000
AFIX   0
C2'   1   -0.544838   -0.141803    0.266532   -21.00000    0.06177    0.05469 =
         0.08449   -0.00967   -0.02008   -0.00970
AFIX  43
H2'   2   -0.564913   -0.182154    0.179826   -21.00000   -1.20000
AFIX   0
C3'   1   -0.408342   -0.069253    0.277582   -21.00000    0.05509    0.05052 =
         0.08863   -0.00316   -0.02153   -0.00850
AFIX  43
H3'   2   -0.380715   -0.041637    0.368440   -21.00000   -1.20000
AFIX   0
C4'   1   -0.305342   -0.033990    0.152395   -21.00000    0.04639    0.01678 =
         0.07735    0.00740   -0.03367    0.00490
AFIX  43
H4'   2   -0.355132   -0.029991    0.061133   -21.00000   -1.20000
AFIX   0
C5'   1    0.034018    0.113497    0.240456   -21.00000    0.05450    0.04176 =
         0.06817   -0.00747   -0.01602   -0.01379
C6'   1    0.115487    0.199071    0.344616   -21.00000    0.05515    0.05630 =
         0.06418   -0.01128   -0.00024   -0.02834
C7'   1    0.247586    0.277663    0.306468   -21.00000    0.03746    0.03836 =
         0.06190   -0.00640   -0.00058   -0.01786
AFIX  43
H7'   2    0.303354    0.273720    0.215557   -21.00000   -1.20000
AFIX   0
C8'   1    0.294844    0.363064    0.408259   -21.00000    0.05032    0.05616 =
         0.07027   -0.01142    0.00546   -0.02873
AFIX  43
H8'   2    0.390159    0.415000    0.389954   -21.00000   -1.20000
AFIX   0
C9'   1    0.204704    0.374461    0.538040   -21.00000    0.03391    0.04772 =
         0.06036   -0.00613   -0.00475   -0.00720
C10'  1    0.066765    0.298544    0.577804   -21.00000    0.04437    0.06980 =
         0.06861   -0.02430    0.00682   -0.03259
AFIX  43
H10'  2    0.005157    0.306756    0.665513   -21.00000   -1.20000
AFIX   0
C11'  1    0.030704    0.210592    0.475096   -21.00000    0.05183    0.05871 =
         0.06651   -0.01293   -0.00027   -0.02214
AFIX  43
H11'  2   -0.059768    0.152927    0.495134   -21.00000   -1.20000
AFIX   0
C12'  1    0.180708    0.489095    0.766215   -21.00000    0.04690    0.02237 =
         0.05805    0.00698   -0.00888   -0.00144
AFIX  23
H12C  2    0.123609    0.403449    0.807081   -21.00000   -1.20000
H12D  2    0.096411    0.574476    0.749571   -21.00000   -1.20000
AFIX   0
C13'  1    0.309598    0.522291    0.871955   -21.00000    0.07070    0.05348 =
         0.07697   -0.01422   -0.02711    0.00342
AFIX  43
H13'  2    0.419193    0.474347    0.874300   -21.00000   -1.20000
AFIX   0
C14'  1    0.259913    0.617765    0.955662   -21.00000    0.07063    0.08425 =
         0.12298   -0.05099   -0.03809    0.01115
AFIX  93
H14C  2    0.149387    0.663448    0.950229   -21.00000   -1.20000
H14D  2    0.333053    0.643923    1.024081   -21.00000   -1.20000
AFIX   0
HKLF 4
REM  SH184
REM wR2 = 0.0979, GooF = S = 1.026, Restrained GooF = 1.006 for all data
REM R1 = 0.0395 for 2678 Fo > 4sig(Fo) and 0.0471 for all 3120 data
REM 333 parameters refined using 196 restraints
END
WGHT      0.0653      0.0000
REM Highest difference peak  0.637,  deepest hole -0.196,  1-sigma level  0.069
Q1    1   0.0524  0.0395  0.0544  11.00000  0.05    0.64
Q2    1   0.1355  0.0142 -0.0308  11.00000  0.05    0.34
Q3    1   0.0773 -0.0399 -0.0670  11.00000  0.05    0.33
Q4    1  -0.0544  0.0998  0.2214  11.00000  0.05    0.32
Q5    1   0.0272  0.0636 -0.0545  11.00000  0.05    0.31
Q6    1   0.1107  0.2563  0.3405  11.00000  0.05    0.29
Q7    1   0.2468  0.4178  0.5688  11.00000  0.05    0.29
Q8    1   0.2191  0.5143  0.7924  11.00000  0.05    0.27
Q9    1   0.1626  0.3530  0.5287  11.00000  0.05    0.24
Q10   1   0.0576  0.1988  0.3684  11.00000  0.05    0.24
;
_shelx_res_checksum     97731
