# Supplementary material for: Crystal structure of bis­[4-(all­yloxy)-N′-(but-2-en-1-yl­idene)benzohydrazidato]nickel(II)
Source: Acta Crystallogr E Crystallogr Commun. 2023 Apr 14;79(Pt 5):465–8. doi: 10.1107/S2056989023002918 (PMC10162078; doi:10.1107/S2056989023002918)
Supplement: Supplementary file 2 [file e-79-00465-Isup2.hkl]

data_I                                                                          
_shelx_title ' SH184'                                                           
_shelx_refln_list_code          4                                               
_shelx_F_calc_maximum      178.18                                               
_exptl_crystal_F_000       286.00                                               
_reflns_d_resolution_high  0.7701                                               
                                                                                
loop_                                                                           
 _space_group_symop_operation_xyz                                               
 'x, y, z'                                                                      
 '-x, -y, -z'                                                                   
                                                                                
_cell_length_a     8.0978                                                       
_cell_length_b     9.2021                                                       
_cell_length_c     9.3316                                                       
_cell_angle_alpha  84.027                                                       
_cell_angle_beta   88.091                                                       
_cell_angle_gamma  84.170                                                       
                                                                                
_shelx_F_squared_multiplier     1.000                                           
                                                                                
loop_                                                                           
 _refln_index_h                                                                 
 _refln_index_k                                                                 
 _refln_index_l                                                                 
 _refln_F_squared_calc                                                          
 _refln_F_squared_meas                                                          
 _refln_F_squared_sigma                                                         
 _refln_observed_status                                                         
   2   0   0       1000.20       1025.72         9.17 o                         
   3   0   0        274.02        285.58         2.57 o                         
   4   0   0       1153.50       1260.37        30.13 o                         
   5   0   0         44.56         47.41         0.65 o                         
   6   0   0         99.88        104.63         1.23 o                         
   7   0   0         47.84         47.11         0.90 o                         
   8   0   0          5.98          6.09         0.86 o                         
   9   0   0         11.14         11.79         1.71 o                         
  10   0   0          2.47          2.95         0.91 o                         
 -10   1   0          3.23          1.93         1.65 o                         
  -9   1   0          2.18          2.38         0.75 o                         
  -8   1   0          5.99          5.13         0.82 o                         
  -7   1   0         47.94         46.42         1.16 o                         
  -6   1   0        117.22        120.05         1.38 o                         
  -5   1   0        206.43        213.64         1.95 o                         
  -4   1   0        380.87        383.36         4.91 o                         
  -3   1   0        497.50        502.27         5.07 o                         
   1   1   0        629.93        644.87         5.43 o                         
   2   1   0       1359.20       1529.49        18.21 o                         
   3   1   0         97.39         86.97         0.88 o                         
   4   1   0        328.67        315.69         6.75 o                         
   5   1   0        113.81        103.57         1.42 o                         
   6   1   0        139.44        144.54         4.40 o                         
   7   1   0         68.37         69.00         1.65 o                         
   8   1   0          9.45          9.84         0.68 o                         
   9   1   0          9.52          8.58         1.35 o                         
  10   1   0          6.21          6.05         1.22 o                         
 -10   2   0          0.13         -1.81         1.81 o                         
  -9   2   0          0.46          1.49         1.49 o                         
  -8   2   0         51.97         49.92         8.50 o                         
  -7   2   0         59.53         59.99         2.71 o                         
  -6   2   0         82.78         81.72         1.39 o                         
  -5   2   0        444.10        433.23         7.75 o                         
  -4   2   0        242.80        250.87         2.36 o                         
  -3   2   0        135.57        153.62         1.38 o                         
  -2   2   0        698.31        672.15        80.74 o                         
  -1   2   0       1146.38       1247.96        35.64 o                         
   0   2   0       1329.71       1497.30        19.70 o                         
   1   2   0        105.23        100.03         1.37 o                         
   2   2   0        201.13        187.20         1.71 o                         
   3   2   0        475.12        452.42        10.94 o                         
   4   2   0       1630.93       1777.79        30.41 o                         
   5   2   0         92.43         98.91         1.73 o                         
   6   2   0         45.53         38.97         2.07 o                         
   7   2   0         87.62         82.67         3.84 o                         
   8   2   0          2.60          3.94         0.89 o                         
   9   2   0          1.72          2.25         0.98 o                         
  10   2   0          3.34          3.69         0.77 o                         
  -9   3   0         15.59         21.67         2.61 o                         
  -7   3   0         13.92         11.18         1.57 o                         
  -6   3   0         30.61         36.67         3.01 o                         
  -5   3   0        121.88        112.66         8.79 o                         
  -4   3   0         50.16         57.26         0.66 o                         
  -3   3   0        262.69        260.13        11.48 o                         
  -2   3   0        100.28         95.38         2.39 o                         
  -1   3   0       1680.00       2032.21        29.35 o                         
   0   3   0         50.07         49.53         0.92 o                         
   1   3   0         49.03         51.56         0.55 o                         
   2   3   0       1419.50       1510.49        21.47 o                         
   3   3   0       1426.06       1558.28        15.17 o                         
   4   3   0         33.77         32.14         0.64 o                         
   5   3   0        103.07         94.96         1.29 o                         
   6   3   0         64.90         61.82         3.08 o                         
   7   3   0          0.23         -0.06         0.60 o                         
   8   3   0          1.40          1.64         0.67 o                         
   9   3   0         11.79         11.05         2.11 o                         
  10   3   0          4.15          3.84         0.91 o                         
  -9   4   0          0.05          0.28         2.65 o                         
  -8   4   0          0.61          5.87         1.85 o                         
  -5   4   0         30.35         26.48         1.85 o                         
  -4   4   0         79.08         88.43         5.47 o                         
  -3   4   0        204.47        202.79         2.44 o                         
  -2   4   0         69.18         72.43         2.57 o                         
  -1   4   0       1407.35       1600.68        58.56 o                         
   0   4   0          2.54          2.66         0.46 o                         
   1   4   0        497.06        551.64        16.32 o                         
   2   4   0        478.16        479.75         6.59 o                         
   3   4   0        297.61        268.86         4.42 o                         
   4   4   0          3.46          4.12         0.19 o                         
   5   4   0         60.03         52.45         2.51 o                         
   6   4   0         23.58         19.27         1.65 o                         
   7   4   0          7.25          9.11         0.68 o                         
   8   4   0         12.32         10.71         1.79 o                         
   9   4   0          5.32          4.90         1.77 o                         
  10   4   0          1.19          0.56         1.65 o                         
  -9   5   0          0.20         -2.77         3.46 o                         
  -8   5   0          3.83          7.56         2.13 o                         
  -7   5   0          4.52          6.51         2.85 o                         
  -6   5   0         14.03         19.90         1.97 o                         
  -5   5   0         62.58         53.46         9.99 o                         
  -4   5   0         63.23         63.26         4.58 o                         
  -3   5   0        110.37        108.13         4.02 o                         
  -2   5   0         44.46         39.52         0.84 o                         
  -1   5   0        322.37        350.73         6.33 o                         
   0   5   0         37.22         29.82         0.99 o                         
   1   5   0         96.52         87.46         1.23 o                         
   2   5   0          6.95          8.68         0.68 o                         
   3   5   0        187.93        180.89         3.50 o                         
   4   5   0         30.50         30.56         1.69 o                         
   5   5   0        105.91         92.07         2.17 o                         
   6   5   0         21.36         17.54         2.53 o                         
   7   5   0          4.26          2.77         0.74 o                         
   8   5   0          8.94          5.28         1.21 o                         
   9   5   0         21.96         22.64         2.69 o                         
  -8   6   0          0.46         -1.37         3.02 o                         
  -7   6   0         16.23         24.16         2.61 o                         
  -6   6   0         37.63         45.11         3.86 o                         
  -5   6   0          6.03          5.21         1.11 o                         
  -4   6   0          8.92          9.08         0.92 o                         
  -3   6   0         49.34         48.92         2.17 o                         
  -2   6   0         62.72         67.90         2.98 o                         
  -1   6   0         20.50         23.07         1.69 o                         
   0   6   0         52.41         51.78         1.07 o                         
   1   6   0        106.00        105.25         2.95 o                         
   2   6   0         94.94         88.37         2.29 o                         
   3   6   0        151.35        143.42         3.26 o                         
   4   6   0         38.16         37.07         2.05 o                         
   5   6   0          0.99          1.49         1.37 o                         
   6   6   0          0.57          1.29         1.53 o                         
   7   6   0         48.31         51.02         2.13 o                         
   8   6   0         42.53         40.57         2.21 o                         
   9   6   0          4.13          5.91         1.49 o                         
  -7   7   0          3.94          6.35         3.42 o                         
  -6   7   0          0.38         -0.12         1.41 o                         
  -5   7   0          3.59          2.92         0.53 o                         
  -4   7   0         12.51         11.29         2.27 o                         
  -3   7   0          4.62          4.24         0.40 o                         
  -2   7   0         98.94         98.63         4.07 o                         
  -1   7   0         30.64         27.59         0.72 o                         
   0   7   0         41.88         41.89         1.00 o                         
   1   7   0          1.20          2.03         0.37 o                         
   2   7   0         75.25         74.30         1.87 o                         
   3   7   0         69.13         66.70         2.53 o                         
   4   7   0         32.85         31.04         2.21 o                         
   5   7   0          6.61          5.83         1.77 o                         
   6   7   0         63.77         58.62         3.18 o                         
   7   7   0         47.03         44.71         3.22 o                         
   8   7   0          9.50         10.45         2.61 o                         
   9   7   0          8.76         11.70         2.89 o                         
  -7   8   0          0.09         -0.48         1.81 o                         
  -6   8   0          0.51          0.56         1.57 o                         
  -5   8   0          8.58         14.15         2.89 o                         
  -4   8   0         19.36         18.54         3.18 o                         
  -3   8   0          0.42          0.93         0.49 o                         
  -2   8   0         20.83         22.01         1.44 o                         
  -1   8   0          0.73          0.09         0.57 o                         
   0   8   0         29.45         28.12         0.81 o                         
   1   8   0         50.50         50.68         1.45 o                         
   2   8   0        171.80        161.98         6.19 o                         
   3   8   0          1.65          1.49         1.01 o                         
   4   8   0         33.52         32.81         1.69 o                         
   5   8   0         80.74         73.42         3.50 o                         
   6   8   0         41.19         43.54         3.30 o                         
   7   8   0         26.64         27.58         3.14 o                         
   8   8   0         20.67         22.72         3.26 o                         
  -6   9   0          1.37          6.03         3.26 o                         
  -5   9   0          2.43          2.61         2.57 o                         
  -4   9   0          0.06          0.09         0.40 o                         
  -3   9   0          0.33          0.89         0.46 o                         
  -2   9   0         63.40         57.62         1.73 o                         
  -1   9   0         40.07         40.75         1.25 o                         
   0   9   0          6.07          6.11         0.79 o                         
   1   9   0          8.72          7.39         0.73 o                         
   2   9   0        116.91        110.96         5.93 o                         
   3   9   0         38.70         38.71         1.77 o                         
   4   9   0         51.24         51.19         1.80 o                         
   5   9   0         18.58         18.93         1.45 o                         
   6   9   0         30.54         33.33         2.25 o                         
   7   9   0         14.27         16.47         2.04 o                         
  -4  10   0          2.63          2.81         1.53 o                         
  -3  10   0         20.40         17.00         1.71 o                         
  -2  10   0         11.79         10.09         0.94 o                         
  -1  10   0          2.57          3.31         0.82 o                         
   0  10   0         25.38         27.45         1.59 o                         
   1  10   0         69.37         67.36         4.20 o                         
   2  10   0         33.49         34.08         2.98 o                         
   3  10   0          2.04          3.56         1.13 o                         
   4  10   0          6.31          6.34         1.56 o                         
   5  10   0         29.09         29.58         1.80 o                         
   6  10   0         18.20         18.62         2.01 o                         
  -3  11   0         11.14          7.92         1.61 o                         
  -2  11   0          6.68          7.77         0.89 o                         
  -1  11   0         12.04         11.26         0.99 o                         
   0  11   0          0.70          0.60         0.96 o                         
   1  11   0          5.70          5.65         1.77 o                         
   2  11   0          9.34          9.28         1.34 o                         
   3  11   0         14.67         14.30         2.13 o                         
   4  11   0         11.39         10.60         1.45 o                         
  -4 -11   1          9.01          8.97         1.48 o                         
  -3 -11   1         12.09         10.99         1.52 o                         
  -2 -11   1          9.16         10.10         1.93 o                         
  -1 -11   1         29.69         27.74         2.20 o                         
   0 -11   1          3.31          2.64         0.76 o                         
   1 -11   1          0.36          0.78         0.67 o                         
   2 -11   1          4.16          4.59         0.68 o                         
  -6 -10   1         19.31         20.91         1.82 o                         
  -5 -10   1         17.56         18.09         1.60 o                         
  -4 -10   1         28.50         28.42         1.90 o                         
  -3 -10   1         10.96         10.75         2.23 o                         
  -2 -10   1          0.26          0.48         0.80 o                         
  -1 -10   1         33.89         28.29         1.71 o                         
   0 -10   1          8.01          8.25         0.74 o                         
   1 -10   1         10.37          9.05         0.82 o                         
   2 -10   1          0.66          0.72         0.74 o                         
   3 -10   1          2.76          2.29         0.59 o                         
   4 -10   1          0.04         -1.45         1.45 o                         
  -7  -9   1         10.05          9.82         1.93 o                         
  -6  -9   1         22.04         22.62         2.08 o                         
  -5  -9   1         25.89         24.52         2.40 o                         
  -4  -9   1          2.09          2.39         1.13 o                         
  -3  -9   1          8.28          7.10         1.04 o                         
  -2  -9   1         19.05         19.55         1.43 o                         
  -1  -9   1         38.82         33.16         2.02 o                         
   0  -9   1          1.40          2.24         0.76 o                         
   1  -9   1          7.03          6.36         0.74 o                         
   2  -9   1          4.85          5.31         0.71 o                         
   3  -9   1         28.24         29.04         2.04 o                         
   4  -9   1          1.49          1.87         0.48 o                         
   5  -9   1          2.23          3.10         1.69 o                         
  -8  -8   1          2.72          2.99         2.00 o                         
  -7  -8   1         26.81         25.23         2.48 o                         
  -6  -8   1         30.75         31.90         2.41 o                         
  -5  -8   1          0.33         -0.08         1.28 o                         
  -4  -8   1          0.29          1.23         1.08 o                         
  -3  -8   1         23.02         20.13         1.69 o                         
  -2  -8   1         45.29         42.64         3.08 o                         
  -1  -8   1         35.45         34.87         1.26 o                         
   0  -8   1         39.89         41.34         1.03 o                         
   1  -8   1         30.04         29.27         1.39 o                         
   2  -8   1          7.80          7.97         0.69 o                         
   3  -8   1         16.33         16.58         1.11 o                         
   4  -8   1          7.14          8.56         1.33 o                         
   5  -8   1          2.61          3.90         0.75 o                         
   6  -8   1          1.79          4.58         2.98 o                         
  -8  -7   1         23.44         25.87         2.01 o                         
  -7  -7   1         10.34          9.77         1.55 o                         
  -6  -7   1          6.25          5.48         1.03 o                         
  -5  -7   1         12.60         13.14         1.09 o                         
  -4  -7   1         70.95         68.42         1.67 o                         
  -3  -7   1         29.35         28.62         1.23 o                         
  -2  -7   1        103.46        104.03         4.18 o                         
  -1  -7   1         27.52         30.43         0.97 o                         
   0  -7   1         51.91         53.18         1.39 o                         
   1  -7   1         20.44         21.58         0.87 o                         
   2  -7   1         87.42         90.00         1.84 o                         
   3  -7   1         22.36         21.30         1.07 o                         
   4  -7   1         25.97         25.82         2.31 o                         
   5  -7   1         12.51         11.45         2.49 o                         
   6  -7   1         10.62         17.01         2.17 o                         
   7  -7   1          2.59          2.49         3.06 o                         
  -9  -6   1          2.26          3.00         1.05 o                         
  -8  -6   1          5.01          7.32         2.17 o                         
  -7  -6   1          8.73          8.64         2.01 o                         
  -6  -6   1         12.21         14.31         1.33 o                         
  -5  -6   1         43.14         40.09         1.65 o                         
  -4  -6   1         38.81         39.60         1.53 o                         
  -3  -6   1          1.84          1.87         0.77 o                         
  -2  -6   1        223.33        206.04         9.27 o                         
  -1  -6   1        199.41        210.10         9.51 o                         
   0  -6   1        218.69        228.21         7.04 o                         
   1  -6   1         18.73         13.79         1.29 o                         
   2  -6   1        295.83        304.89         5.51 o                         
   3  -6   1         21.98         22.85         0.90 o                         
   4  -6   1         54.70         58.15         6.05 o                         
   5  -6   1         15.25         15.45         3.36 o                         
   6  -6   1          5.66          4.38         1.01 o                         
   7  -6   1          3.70          5.31         3.06 o                         
   8  -6   1          5.40          7.96         3.70 o                         
  -9  -5   1          6.26          7.12         2.13 o                         
  -8  -5   1         23.27         18.81         5.21 o                         
  -7  -5   1          5.97          4.82         0.86 o                         
  -6  -5   1          0.26          0.84         1.29 o                         
  -5  -5   1         84.47         83.43         2.09 o                         
  -4  -5   1        161.79        149.49         3.46 o                         
  -3  -5   1         51.36         53.35         1.89 o                         
  -2  -5   1        945.16        979.27        20.84 o                         
  -1  -5   1        643.49        664.34        10.25 o                         
   0  -5   1         34.76         38.96         1.17 o                         
   1  -5   1          0.62          1.49         0.84 o                         
   2  -5   1        593.41        594.98         9.89 o                         
   3  -5   1         42.68         37.42         1.21 o                         
   4  -5   1         73.19         68.08         4.06 o                         
   5  -5   1         20.58         22.06         2.01 o                         
   6  -5   1         30.02         26.53         4.11 o                         
   7  -5   1          6.71          5.91         1.48 o                         
   8  -5   1          4.35          5.71         2.09 o                         
 -10  -4   1          2.27          1.92         1.11 o                         
  -9  -4   1          7.66          7.96         1.83 o                         
  -8  -4   1          4.44          3.95         1.37 o                         
  -7  -4   1          9.30          9.51         0.96 o                         
  -6  -4   1        154.32        133.42         5.59 o                         
  -5  -4   1         77.81         67.53         2.11 o                         
  -4  -4   1        114.35        124.00         2.77 o                         
  -3  -4   1       1244.15       1245.32        18.66 o                         
  -2  -4   1        475.51        434.67         6.67 o                         
  -1  -4   1         61.73         76.43         2.17 o                         
   0  -4   1         51.22         54.96         1.65 o                         
   1  -4   1        552.19        600.16        32.45 o                         
   2  -4   1        680.96        710.39        35.88 o                         
   3  -4   1        293.39        282.52        12.30 o                         
   4  -4   1        106.48        105.41         3.76 o                         
   5  -4   1         56.32         58.93         1.11 o                         
   6  -4   1         96.42         88.47         8.41 o                         
   7  -4   1         17.97         15.14         1.80 o                         
   8  -4   1         14.85         20.18         3.58 o                         
   9  -4   1         10.22         16.69         2.57 o                         
 -10  -3   1          6.71          6.01         1.00 o                         
  -9  -3   1         17.55         16.92         3.60 o                         
  -8  -3   1         25.48         21.62         2.53 o                         
  -7  -3   1         23.85         23.41         3.02 o                         
  -6  -3   1        119.93        110.15         6.53 o                         
  -5  -3   1        177.30        182.44         7.08 o                         
  -4  -3   1        269.41        264.88         7.16 o                         
  -3  -3   1        421.50        406.73         5.71 o                         
  -2  -3   1         46.16         44.23         0.56 o                         
  -1  -3   1       1067.98       1223.73        17.41 o                         
   0  -3   1         18.21         17.44         0.47 o                         
   1  -3   1       1128.25       1404.63        35.00 o                         
   2  -3   1       2572.54       3067.31        48.89 o                         
   3  -3   1       1331.07       1612.55        51.46 o                         
   4  -3   1         86.00         89.47         1.21 o                         
   5  -3   1        108.47        108.70         4.97 o                         
   6  -3   1         56.70         55.75         2.13 o                         
   7  -3   1         19.20         17.74         1.74 o                         
   8  -3   1         10.14          9.07         3.12 o                         
   9  -3   1          0.95          1.13         1.65 o                         
 -10  -2   1          9.47          8.36         1.95 o                         
  -9  -2   1          6.65          5.49         1.08 o                         
  -8  -2   1         22.51         21.70         4.00 o                         
  -7  -2   1         15.11         15.70         0.86 o                         
  -6  -2   1        147.10        139.27         7.66 o                         
  -5  -2   1        174.29        157.65         7.98 o                         
  -4  -2   1         36.48         35.05         1.09 o                         
  -3  -2   1       1936.76       2108.78        71.25 o                         
  -2  -2   1        694.14        741.09         9.09 o                         
  -1  -2   1        373.54        382.33         5.11 o                         
   0  -2   1       1320.67       1620.15        23.18 o                         
   1  -2   1      31747.93      39570.94       658.88 o                         
   2  -2   1        723.23        854.69        13.51 o                         
   3  -2   1        158.98        174.29         3.94 o                         
   4  -2   1         37.88         34.42         0.88 o                         
   5  -2   1        258.67        254.36         4.36 o                         
   6  -2   1         22.01         21.77         0.68 o                         
   7  -2   1         35.35         37.80         1.95 o                         
   8  -2   1         10.30          9.84         0.64 o                         
   9  -2   1          1.57          0.78         0.50 o                         
  10  -2   1          3.18          4.38         3.06 o                         
 -10  -1   1          0.83          0.67         0.63 o                         
  -9  -1   1          9.43          9.11         0.81 o                         
  -8  -1   1         13.81         14.59         0.92 o                         
  -7  -1   1         17.99         16.37         0.99 o                         
  -6  -1   1        135.47        136.68         5.65 o                         
  -5  -1   1        368.07        370.07         5.27 o                         
  -4  -1   1        442.20        424.76         6.49 o                         
  -3  -1   1        860.76        846.30        15.20 o                         
  -2  -1   1        949.87        974.67         8.97 o                         
  -1  -1   1       6880.88       8151.64       187.42 o                         
   0  -1   1       5487.02       6437.34        74.04 o                         
   1  -1   1        743.83        892.45         9.59 o                         
   2  -1   1       1472.09       1732.48        16.72 o                         
   3  -1   1        517.09        548.52         5.12 o                         
   4  -1   1        175.68        194.85         2.07 o                         
   5  -1   1        152.55        143.79         1.70 o                         
   6  -1   1         25.86         23.32         0.74 o                         
   7  -1   1         54.08         51.35         0.94 o                         
   8  -1   1         22.84         22.03         1.18 o                         
   9  -1   1          2.38          3.27         0.65 o                         
  10  -1   1          2.13          4.38         2.65 o                         
 -10   0   1          2.77          2.17         2.29 o                         
  -9   0   1          2.06          2.35         0.75 o                         
  -8   0   1          5.14          4.67         0.84 o                         
  -7   0   1        163.93        168.95         7.14 o                         
  -6   0   1        154.28        158.41         6.92 o                         
  -5   0   1        229.01        230.99         9.83 o                         
  -4   0   1       1042.53       1058.70        40.17 o                         
  -3   0   1        366.47        374.98         9.27 o                         
  -2   0   1         30.11         32.06         0.51 o                         
  -1   0   1        750.10        730.40        19.59 o                         
   1   0   1       1154.50       1326.78        11.97 o                         
   2   0   1        231.48        227.84         2.03 o                         
   3   0   1         42.55         40.97         0.70 o                         
   4   0   1        204.06        187.09         2.69 o                         
   5   0   1        834.19        867.41         9.19 o                         
   6   0   1         47.87         54.22         0.98 o                         
   7   0   1         21.46         22.76         0.65 o                         
   8   0   1         24.19         24.77         0.81 o                         
   9   0   1          0.16          0.11         0.72 o                         
  10   0   1          0.52          0.76         1.21 o                         
 -10   1   1          0.26         -0.44         2.29 o                         
  -9   1   1         18.96         18.34         1.95 o                         
  -8   1   1         57.61         56.06         1.91 o                         
  -7   1   1        100.35         95.55         5.27 o                         
  -6   1   1         25.36         23.20         0.96 o                         
  -5   1   1         85.94         90.26         3.02 o                         
  -4   1   1        291.56        295.22         6.41 o                         
  -2   1   1        728.80        725.78        10.54 o                         
  -1   1   1        352.66        372.05        10.56 o                         
   0   1   1       2101.67       2131.11        23.76 o                         
   1   1   1         77.31         63.45         0.63 o                         
   2   1   1         66.72         70.20         0.78 o                         
   3   1   1       1235.78       1328.05        13.04 o                         
   4   1   1       1088.60       1223.51        16.02 o                         
   5   1   1         24.79         24.10         0.78 o                         
   6   1   1         15.37         12.35         0.75 o                         
   7   1   1         25.06         25.15         0.83 o                         
   8   1   1          0.32          1.39         0.45 o                         
   9   1   1          0.26          0.19         1.29 o                         
  10   1   1          4.18          4.77         0.82 o                         
 -10   2   1          9.52         10.37         3.58 o                         
  -9   2   1         32.61         40.01         4.22 o                         
  -8   2   1          1.64          1.24         0.29 o                         
  -7   2   1          0.28          1.83         0.99 o                         
  -6   2   1         89.82         97.26         2.94 o                         
  -4   2   1        130.08        121.79         3.02 o                         
  -3   2   1        243.01        267.33         4.62 o                         
  -2   2   1        169.46        167.86         2.53 o                         
  -1   2   1         98.05        103.48         1.37 o                         
   0   2   1       4888.10       5128.81        40.59 o                         
   1   2   1        147.46        131.46         1.29 o                         
   2   2   1        569.56        609.06         5.57 o                         
   3   2   1        600.64        627.49         5.86 o                         
   4   2   1        116.59        107.54         1.51 o                         
   5   2   1          7.98          8.75         0.66 o                         
   6   2   1         68.04         70.78         1.26 o                         
   7   2   1         11.11         10.19         0.84 o                         
   8   2   1          2.92          3.61         0.54 o                         
   9   2   1          9.34          8.31         0.93 o                         
  10   2   1          3.73          3.17         0.91 o                         
  -9   3   1          0.13          0.60         2.61 o                         
  -8   3   1          0.11         -0.56         1.37 o                         
  -7   3   1         27.21         27.14         3.02 o                         
  -6   3   1         34.93         36.03         1.97 o                         
  -5   3   1         40.93         49.25         1.89 o                         
  -4   3   1        201.52        218.85         4.91 o                         
  -3   3   1        283.53        275.42         5.11 o                         
  -2   3   1        332.26        318.52         8.94 o                         
  -1   3   1          1.88          2.04         0.20 o                         
   0   3   1        870.81        941.89         9.80 o                         
   1   3   1         67.62         67.50         0.63 o                         
   2   3   1         56.44         53.24         0.72 o                         
   3   3   1          9.10         11.73         0.60 o                         
   4   3   1        245.73        219.48         2.33 o                         
   5   3   1         28.48         29.73         0.84 o                         
   6   3   1         97.98         90.06         2.25 o                         
   7   3   1         19.18         19.99         1.32 o                         
   8   3   1          0.47          0.15         0.57 o                         
   9   3   1          6.43          4.90         0.84 o                         
  10   3   1         11.99         11.48         2.29 o                         
  -9   4   1          0.02          0.60         2.69 o                         
  -8   4   1          1.06          2.57         1.77 o                         
  -7   4   1          1.68         -0.92         2.29 o                         
  -6   4   1         72.76         79.13         3.06 o                         
  -5   4   1        160.72        168.55         4.26 o                         
  -4   4   1          7.50          8.64         1.05 o                         
  -3   4   1          2.80          2.45         0.15 o                         
  -2   4   1        191.30        188.88         5.17 o                         
  -1   4   1        142.62        127.68         2.31 o                         
   0   4   1         13.48         14.19         0.32 o                         
   1   4   1         19.67         21.72         0.37 o                         
   2   4   1        181.71        178.54         1.95 o                         
   3   4   1        167.37        152.87         2.33 o                         
   4   4   1        300.20        289.71         3.27 o                         
   5   4   1         43.25         41.07         1.37 o                         
   6   4   1          5.82          6.57         0.52 o                         
   7   4   1          1.39          1.68         0.72 o                         
   8   4   1         42.37         37.05         7.16 o                         
   9   4   1         39.07         31.23         5.65 o                         
  10   4   1          4.44          3.62         1.25 o                         
  -8   5   1          6.33          6.92         3.42 o                         
  -7   5   1         30.93         34.42         2.85 o                         
  -6   5   1         16.29         18.17         2.98 o                         
  -5   5   1          0.31          2.73         1.89 o                         
  -4   5   1         21.79         19.57         2.53 o                         
  -3   5   1         64.06         68.21         2.07 o                         
  -2   5   1          6.34          5.98         0.36 o                         
  -1   5   1        198.44        197.49         5.35 o                         
   0   5   1        126.70        112.15         1.34 o                         
   1   5   1        193.65        166.14         1.73 o                         
   2   5   1          0.91          0.84         0.52 o                         
   3   5   1         95.53         96.66         1.89 o                         
   4   5   1        158.20        141.00         3.18 o                         
   5   5   1         57.85         49.61         3.90 o                         
   6   5   1         14.36         13.14         2.09 o                         
   7   5   1         95.89         73.70        11.94 o                         
   8   5   1         59.37         42.79        12.26 o                         
   9   5   1          5.14          5.23         2.13 o                         
  -8   6   1          4.49          4.87         2.37 o                         
  -7   6   1          4.48          5.67         3.22 o                         
  -6   6   1          0.13          1.21         1.41 o                         
  -5   6   1          2.41          3.34         1.37 o                         
  -4   6   1         41.34         38.63         1.99 o                         
  -3   6   1         53.16         54.39         1.34 o                         
  -2   6   1          5.92          6.73         0.45 o                         
  -1   6   1        116.47        113.54         3.19 o                         
   0   6   1          0.65          0.85         0.47 o                         
   1   6   1         42.04         46.39         0.78 o                         
   2   6   1        184.36        170.48         2.94 o                         
   3   6   1        500.65        432.83         7.40 o                         
   4   6   1         10.48         11.46         1.61 o                         
   5   6   1         73.61         70.44         2.01 o                         
   6   6   1        126.57        115.80         2.94 o                         
   7   6   1         54.99         54.32         2.21 o                         
   8   6   1         23.21         23.48         1.85 o                         
   9   6   1         17.48         19.42         1.93 o                         
  -7   7   1          2.68          3.42         2.05 o                         
  -6   7   1          1.88          1.49         2.49 o                         
  -5   7   1          5.96          6.88         2.53 o                         
  -4   7   1         20.57         18.03         2.81 o                         
  -3   7   1          1.69          2.06         0.38 o                         
  -2   7   1          3.95          3.70         0.56 o                         
  -1   7   1        270.06        271.17         4.80 o                         
   0   7   1        238.91        222.75         6.99 o                         
   1   7   1         56.20         52.69         1.10 o                         
   2   7   1         22.87         24.93         1.13 o                         
   3   7   1        300.38        272.32         5.55 o                         
   4   7   1         89.21         82.06         2.21 o                         
   5   7   1        120.95        114.79         2.98 o                         
   6   7   1         27.49         26.70         1.69 o                         
   7   7   1         35.05         37.55         2.09 o                         
   8   7   1         18.83         18.41         1.93 o                         
   9   7   1          0.22          1.21         2.29 o                         
  -7   8   1          0.75         -0.76         2.94 o                         
  -6   8   1          0.36          1.73         1.65 o                         
  -5   8   1          2.82          5.87         1.69 o                         
  -4   8   1          1.57          1.92         0.34 o                         
  -3   8   1         18.45         17.76         0.78 o                         
  -2   8   1        141.36        139.52         2.63 o                         
  -1   8   1         97.10         93.56         3.39 o                         
   0   8   1          2.80          3.25         0.64 o                         
   1   8   1         68.59         69.34         2.85 o                         
   2   8   1        269.53        249.72         4.82 o                         
   3   8   1        148.81        143.58         4.02 o                         
   4   8   1          2.20          2.94         1.77 o                         
   5   8   1         10.98         11.46         1.45 o                         
   6   8   1         54.51         53.27         2.37 o                         
   7   8   1         42.82         44.15         3.66 o                         
   8   8   1          0.11          1.93         2.41 o                         
  -6   9   1          0.95          0.60         2.73 o                         
  -5   9   1          4.59          5.15         2.85 o                         
  -4   9   1          5.28          4.58         2.41 o                         
  -3   9   1         24.67         21.34         1.65 o                         
  -2   9   1         53.65         54.61         1.88 o                         
  -1   9   1         24.64         27.09         1.00 o                         
   0   9   1         65.11         61.59         2.20 o                         
   1   9   1         11.65         10.94         0.78 o                         
   2   9   1         15.28         12.89         1.29 o                         
   3   9   1         36.20         34.34         1.85 o                         
   4   9   1         53.78         50.38         3.10 o                         
   5   9   1         37.22         34.58         2.09 o                         
   6   9   1         43.57         45.35         2.49 o                         
   7   9   1         16.96         19.18         3.34 o                         
  -4  10   1          9.47          8.32         2.89 o                         
  -3  10   1          8.39          7.51         0.79 o                         
  -2  10   1         27.06         25.95         1.07 o                         
  -1  10   1          1.64          2.25         0.66 o                         
   0  10   1          3.55          2.81         0.81 o                         
   1  10   1         10.24         10.17         0.95 o                         
   2  10   1        248.76        240.80         8.24 o                         
   3  10   1         33.03         32.20         2.19 o                         
   4  10   1         12.69         13.75         1.32 o                         
   5  10   1         37.03         36.11         3.38 o                         
   6  10   1         38.18         36.11         2.65 o                         
  -3  11   1          1.92          4.42         2.33 o                         
  -2  11   1          4.26          4.10         0.87 o                         
  -1  11   1          0.33          0.92         0.66 o                         
   0  11   1         20.70         18.35         1.68 o                         
   1  11   1        110.25         97.61         2.51 o                         
   2  11   1         65.00         61.20         3.02 o                         
   3  11   1          0.14          1.13         1.56 o                         
   4  11   1         24.00         23.64         1.66 o                         
   5  11   1         15.23         16.40         4.38 o                         
  -3 -11   2          0.43          0.34         1.01 o                         
  -2 -11   2          0.97          2.89         1.72 o                         
  -1 -11   2          3.72          3.43         1.25 o                         
   0 -11   2         12.13         12.98         1.43 o                         
   1 -11   2          0.79          1.16         0.90 o                         
   2 -11   2          1.17          1.72         0.69 o                         
  -5 -10   2         10.99         10.43         2.27 o                         
  -4 -10   2          0.13         -1.03         1.23 o                         
  -3 -10   2          0.21          0.87         3.02 o                         
  -2 -10   2         10.87         11.45         1.16 o                         
  -1 -10   2         10.02          8.73         0.66 o                         
   0 -10   2          9.27          9.47         1.01 o                         
   1 -10   2          9.52         10.72         0.97 o                         
   2 -10   2          8.41          8.64         0.84 o                         
   3 -10   2          1.88          1.76         0.57 o                         
   4 -10   2          3.31          4.41         1.59 o                         
  -7  -9   2         13.97         14.69         2.62 o                         
  -6  -9   2          8.12          8.60         2.27 o                         
  -5  -9   2          2.65          2.09         2.31 o                         
  -4  -9   2          5.41          5.66         1.52 o                         
  -3  -9   2         25.96         24.20         1.57 o                         
  -2  -9   2         15.34         17.54         1.31 o                         
  -1  -9   2         38.64         37.63         1.98 o                         
   0  -9   2         16.16         16.18         1.08 o                         
   1  -9   2         13.33         14.41         1.32 o                         
   2  -9   2          5.58          4.83         1.17 o                         
   3  -9   2         15.11         15.94         2.11 o                         
   4  -9   2          5.07          5.52         1.23 o                         
   5  -9   2          4.30          8.36         1.89 o                         
  -8  -8   2          3.20          7.24         2.29 o                         
  -7  -8   2          4.08          5.30         1.61 o                         
  -6  -8   2          4.01          4.70         1.13 o                         
  -5  -8   2          9.45          9.37         1.17 o                         
  -4  -8   2         44.01         44.58         2.07 o                         
  -3  -8   2         23.56         26.63         1.25 o                         
  -2  -8   2          3.38          2.69         0.51 o                         
  -1  -8   2         78.55         74.66         5.23 o                         
   0  -8   2         66.98         71.81         2.33 o                         
   1  -8   2         59.91         60.42         1.65 o                         
   2  -8   2          5.82          6.41         0.82 o                         
   3  -8   2         47.48         48.92         6.75 o                         
   4  -8   2          4.33          3.59         1.05 o                         
   5  -8   2          9.82         10.78         2.85 o                         
   6  -8   2          1.72          3.86         2.89 o                         
  -8  -7   2          6.30          7.02         1.98 o                         
  -7  -7   2         26.40         25.85         1.78 o                         
  -6  -7   2         12.39         11.68         1.61 o                         
  -5  -7   2          0.85          1.68         0.98 o                         
  -4  -7   2         49.52         50.45         1.83 o                         
  -3  -7   2         88.67         88.35         3.48 o                         
  -2  -7   2         46.65         46.00         3.82 o                         
  -1  -7   2        357.97        357.28         8.04 o                         
   0  -7   2        154.04        165.05         3.82 o                         
   1  -7   2          6.11          7.88         1.01 o                         
   2  -7   2          1.15         -0.04         0.96 o                         
   3  -7   2        139.05        131.92         3.42 o                         
   4  -7   2          9.89          9.89         0.88 o                         
   5  -7   2         16.69         18.84         4.70 o                         
   6  -7   2          4.22          4.02         2.49 o                         
   7  -7   2          4.45          9.49         2.29 o                         
  -9  -6   2          5.18          4.14         1.30 o                         
  -8  -6   2         12.74         13.86         1.61 o                         
  -7  -6   2          7.61          7.58         1.06 o                         
  -6  -6   2         11.14         12.04         1.99 o                         
  -5  -6   2        133.73        129.95         2.76 o                         
  -4  -6   2         89.91         89.69         4.42 o                         
  -3  -6   2         94.44        103.65         4.30 o                         
  -2  -6   2        439.92        477.49         8.60 o                         
  -1  -6   2        191.76        194.76         4.78 o                         
   0  -6   2          2.39          5.11         0.88 o                         
   1  -6   2         27.79         26.90         1.21 o                         
   2  -6   2        137.82        132.07         6.61 o                         
   3  -6   2        209.77        207.32        21.35 o                         
   4  -6   2         69.70         64.51         4.52 o                         
   5  -6   2         25.17         23.03         2.25 o                         
   6  -6   2          7.02          7.13         1.72 o                         
   7  -6   2         14.33         23.40         3.82 o                         
   8  -6   2          2.34          3.38         2.21 o                         
  -9  -5   2         12.72         13.89         1.29 o                         
  -8  -5   2         26.33         24.83         1.36 o                         
  -7  -5   2         37.34         35.28         1.94 o                         
  -6  -5   2         34.00         33.85         1.35 o                         
  -5  -5   2        119.21        120.66         4.54 o                         
  -4  -5   2        111.40        115.61         6.09 o                         
  -3  -5   2        214.88        217.00         4.26 o                         
  -2  -5   2        226.27        217.72         4.06 o                         
  -1  -5   2         51.45         56.29         1.65 o                         
   0  -5   2        341.41        357.44         5.91 o                         
   1  -5   2        111.48        119.26         2.19 o                         
   2  -5   2        424.66        450.69        22.72 o                         
   3  -5   2        554.90        537.90        25.37 o                         
   4  -5   2        197.94        194.20        13.69 o                         
   5  -5   2         11.02         11.26         0.79 o                         
   6  -5   2         15.84         14.22         0.86 o                         
   7  -5   2          9.85          9.67         2.77 o                         
   8  -5   2          2.35          2.57         3.02 o                         
  -9  -4   2         20.48         16.45         1.58 o                         
  -8  -4   2         11.06          8.77         1.08 o                         
  -7  -4   2         26.85         22.97         1.87 o                         
  -6  -4   2         20.40         20.34         0.65 o                         
  -5  -4   2        207.45        217.10         3.47 o                         
  -4  -4   2        178.61        174.34         4.24 o                         
  -3  -4   2         66.53         67.29         2.09 o                         
  -2  -4   2       1118.31       1144.20        18.54 o                         
  -1  -4   2        514.83        547.41         8.32 o                         
   0  -4   2          2.96          1.61         0.71 o                         
   1  -4   2        375.03        415.87         9.55 o                         
   2  -4   2       4738.02       5807.40       153.49 o                         
   3  -4   2        161.34        175.53         6.88 o                         
   4  -4   2         18.34         20.80         0.84 o                         
   5  -4   2          2.01          1.92         0.55 o                         
   6  -4   2         35.83         32.75         1.47 o                         
   7  -4   2          5.32          3.88         0.53 o                         
   8  -4   2          7.65          6.51         1.72 o                         
   9  -4   2          1.68          3.58         2.01 o                         
 -10  -3   2          3.81          3.14         0.79 o                         
  -9  -3   2          0.91          0.38         0.66 o                         
  -8  -3   2         17.29         17.58         0.88 o                         
  -7  -3   2         36.27         33.57         1.02 o                         
  -6  -3   2         30.63         27.42         0.84 o                         
  -5  -3   2        222.68        228.07         5.84 o                         
  -4  -3   2        437.51        455.33         9.09 o                         
  -3  -3   2        451.35        457.11         5.89 o                         
  -2  -3   2        823.69        829.78         8.24 o                         
  -1  -3   2        297.49        307.90         7.76 o                         
   0  -3   2       1674.36       2095.61        61.94 o                         
   1  -3   2       2128.93       2545.05        47.54 o                         
   2  -3   2        393.15        412.77         4.25 o                         
   3  -3   2        505.23        603.49        32.06 o                         
   4  -3   2         79.89         84.48         1.25 o                         
   5  -3   2         93.07         99.10         4.26 o                         
   6  -3   2         61.42         58.71         1.95 o                         
   7  -3   2          5.81          6.51         0.70 o                         
   8  -3   2         13.19         10.97         1.56 o                         
   9  -3   2          4.26          6.59         3.18 o                         
 -10  -2   2          1.28          1.52         0.64 o                         
  -9  -2   2          8.22          7.23         0.70 o                         
  -8  -2   2         10.97         11.59         0.72 o                         
  -7  -2   2         20.53         21.53         0.87 o                         
  -6  -2   2        283.16        265.09         8.01 o                         
  -5  -2   2        247.69        232.21         4.26 o                         
  -4  -2   2        346.41        350.74         5.94 o                         
  -3  -2   2        858.20        870.59        11.18 o                         
  -2  -2   2        262.75        255.63         4.18 o                         
  -1  -2   2         82.52         79.73         1.11 o                         
   0  -2   2        481.67        494.95        10.21 o                         
   1  -2   2          3.74          3.19         0.33 o                         
   2  -2   2        222.68        244.53         2.37 o                         
   3  -2   2        201.50        189.26         3.36 o                         
   4  -2   2         25.53         21.94         0.57 o                         
   5  -2   2         51.64         54.53         1.17 o                         
   6  -2   2        197.47        197.37         4.24 o                         
   7  -2   2         12.57         12.76         0.94 o                         
   8  -2   2          7.19          6.63         1.05 o                         
   9  -2   2          3.78          3.67         0.72 o                         
 -10  -1   2          4.43          3.51         0.77 o                         
  -9  -1   2          2.58          1.82         0.74 o                         
  -8  -1   2         44.66         43.82         1.23 o                         
  -7  -1   2        125.26        116.93         3.34 o                         
  -6  -1   2        181.29        179.92         5.88 o                         
  -5  -1   2          7.19          7.28         0.39 o                         
  -4  -1   2        142.49        145.70         2.34 o                         
  -3  -1   2        453.32        459.71         9.05 o                         
  -2  -1   2          9.32          8.80         0.31 o                         
  -1  -1   2        462.43        502.32         4.63 o                         
   0  -1   2        399.20        408.27         4.56 o                         
   1  -1   2       1569.70       1765.42        18.54 o                         
   2  -1   2         78.98         76.92         0.93 o                         
   3  -1   2          7.12          7.42         0.33 o                         
   4  -1   2        367.05        364.04         3.68 o                         
   5  -1   2        464.25        508.73         6.19 o                         
   6  -1   2         19.40         21.27         0.85 o                         
   7  -1   2          0.22          0.15         0.46 o                         
   8  -1   2          6.18          5.20         0.79 o                         
   9  -1   2          0.38          0.43         0.59 o                         
  10  -1   2          0.08          0.97         0.89 o                         
 -10   0   2          2.07          3.38         2.41 o                         
  -9   0   2         27.32         24.58         1.02 o                         
  -8   0   2         90.12         84.59         1.84 o                         
  -7   0   2         10.36         11.63         0.66 o                         
  -6   0   2          0.33          0.76         0.45 o                         
  -5   0   2        161.14        154.43         2.79 o                         
  -4   0   2        236.68        234.67         1.81 o                         
  -3   0   2        336.98        360.23         7.18 o                         
  -2   0   2        490.17        521.96        13.22 o                         
  -1   0   2         62.77         55.74         1.67 o                         
   0   0   2        150.24        165.52         1.57 o                         
   1   0   2       3329.91       3675.87        53.60 o                         
   2   0   2        124.58        123.06         1.29 o                         
   3   0   2        479.27        542.19        10.37 o                         
   4   0   2        228.26        237.85         2.66 o                         
   5   0   2         10.34          8.04         0.64 o                         
   6   0   2          2.44          2.66         0.39 o                         
   7   0   2         42.91         46.14         1.31 o                         
   8   0   2          5.77          6.34         0.66 o                         
   9   0   2          0.99          1.04         0.55 o                         
  10   0   2          3.89          2.67         0.71 o                         
 -10   1   2          4.53          4.82         1.85 o                         
  -9   1   2          7.65          7.60         2.69 o                         
  -8   1   2          1.80          1.16         0.38 o                         
  -7   1   2          1.98          2.01         0.37 o                         
  -6   1   2        115.63        113.04         1.61 o                         
  -5   1   2        155.30        148.34         2.24 o                         
  -4   1   2         37.09         42.28         0.90 o                         
  -3   1   2        301.95        325.19         5.93 o                         
  -2   1   2        754.64        777.47        16.75 o                         
  -1   1   2        349.90        385.75        13.53 o                         
   0   1   2         17.57         19.24         0.47 o                         
   1   1   2       1283.39       1278.45        12.05 o                         
   2   1   2         12.87         11.86         0.40 o                         
   3   1   2         24.68         20.78         0.53 o                         
   4   1   2          0.78          1.27         0.53 o                         
   5   1   2        192.95        188.76         2.17 o                         
   6   1   2         26.23         24.70         0.98 o                         
   7   1   2         57.22         53.88         1.46 o                         
   8   1   2          9.03          7.78         1.01 o                         
   9   1   2          0.38          0.81         0.56 o                         
  10   1   2          3.72          3.81         0.80 o                         
  -9   2   2          2.12          4.06         1.69 o                         
  -8   2   2          0.24          0.96         2.01 o                         
  -7   2   2          8.98          8.01         0.60 o                         
  -6   2   2          2.58          2.64         0.31 o                         
  -5   2   2        189.81        194.00         4.26 o                         
  -4   2   2        490.47        480.83         8.12 o                         
  -3   2   2          1.40          1.80         0.47 o                         
  -2   2   2         14.46         13.82         0.38 o                         
  -1   2   2        357.34        370.24         6.85 o                         
   0   2   2         66.95         66.13         0.66 o                         
   1   2   2         16.24         13.66         0.50 o                         
   2   2   2          4.59          4.01         0.30 o                         
   3   2   2        180.27        168.02         1.84 o                         
   4   2   2        167.17        150.37         1.95 o                         
   5   2   2        285.25        271.47         3.16 o                         
   6   2   2         25.75         25.40         1.07 o                         
   7   2   2         12.30         13.63         1.05 o                         
   8   2   2          2.50          3.12         0.72 o                         
   9   2   2         22.10         23.84         1.61 o                         
  10   2   2         20.15         19.14         1.16 o                         
  -9   3   2          0.88          1.73         1.73 o                         
  -8   3   2          6.47         11.22         2.81 o                         
  -7   3   2         23.75         25.49         2.13 o                         
  -6   3   2        109.62        118.49         3.66 o                         
  -5   3   2         56.90         67.47         2.25 o                         
  -4   3   2         32.26         33.53         1.49 o                         
  -3   3   2         36.67         38.79         1.02 o                         
  -2   3   2        205.39        230.59         4.75 o                         
  -1   3   2         13.87         13.87         0.25 o                         
   0   3   2        195.72        187.24         1.31 o                         
   1   3   2        306.85        309.43         3.34 o                         
   2   3   2        562.22        545.46         5.21 o                         
   3   3   2          4.10          3.96         0.38 o                         
   4   3   2         97.12        101.02         1.63 o                         
   5   3   2        208.96        186.53         2.40 o                         
   6   3   2         51.14         49.15         1.04 o                         
   7   3   2         20.40         22.38         1.13 o                         
   8   3   2         79.58         82.54         1.93 o                         
   9   3   2         41.73         43.27         3.17 o                         
  10   3   2          1.82          2.33         1.49 o                         
  -9   4   2          0.68          0.72         1.77 o                         
  -8   4   2          0.12         -0.24         2.33 o                         
  -7   4   2         24.48         32.53         2.49 o                         
  -6   4   2         12.09         16.36         1.77 o                         
  -5   4   2          0.40          1.65         1.09 o                         
  -4   4   2         10.77         10.90         1.21 o                         
  -3   4   2        167.72        177.87         4.10 o                         
  -2   4   2         60.96         63.19         0.75 o                         
  -1   4   2         41.65         41.24         0.51 o                         
   0   4   2        478.37        430.68         2.95 o                         
   1   4   2         13.57         14.43         0.40 o                         
   2   4   2         32.21         26.15         0.51 o                         
   3   4   2        382.04        366.70         3.72 o                         
   4   4   2        749.40        682.43         7.25 o                         
   5   4   2         35.05         34.67         1.03 o                         
   6   4   2         91.84         89.67         1.53 o                         
   7   4   2        105.00         99.52         1.79 o                         
   8   4   2         41.29         39.09         3.68 o                         
   9   4   2         11.71         11.41         2.07 o                         
  10   4   2          8.12          6.93         1.45 o                         
  -8   5   2          0.27          1.05         1.73 o                         
  -7   5   2          7.59          8.40         3.14 o                         
  -6   5   2         12.53         16.12         1.89 o                         
  -5   5   2          8.42          9.21         1.49 o                         
  -4   5   2         12.29         13.07         1.33 o                         
  -3   5   2        113.09        110.17         1.54 o                         
  -2   5   2         22.15         20.96         0.45 o                         
  -1   5   2         23.60         17.91         0.50 o                         
   0   5   2        870.13        916.93         7.89 o                         
   1   5   2        861.96        895.88        20.28 o                         
   2   5   2        230.43        227.39         1.99 o                         
   3   5   2         71.62         68.86         0.89 o                         
   4   5   2        490.79        450.44         5.14 o                         
   5   5   2         96.93         96.74         2.17 o                         
   6   5   2        151.17        142.23         2.20 o                         
   7   5   2         28.29         27.65         1.34 o                         
   8   5   2         26.38         25.20         4.58 o                         
   9   5   2         15.04         11.12         3.34 o                         
  -8   6   2          3.27          5.75         2.37 o                         
  -7   6   2          4.03          7.12         3.22 o                         
  -6   6   2          4.74          2.05         2.49 o                         
  -5   6   2          2.33          1.65         2.05 o                         
  -4   6   2         19.34         23.52         2.49 o                         
  -3   6   2         12.53         11.31         0.35 o                         
  -2   6   2         77.86         80.20         1.54 o                         
  -1   6   2        684.91        689.45         7.66 o                         
   0   6   2        532.57        534.89         5.88 o                         
   1   6   2          1.32          1.38         0.28 o                         
   2   6   2         95.73         91.95         1.20 o                         
   3   6   2        573.67        543.35         6.14 o                         
   4   6   2        368.55        347.73         4.35 o                         
   5   6   2          3.59          2.79         0.70 o                         
   6   6   2         15.39         17.29         1.16 o                         
   7   6   2         55.99         42.49         9.79 o                         
   8   6   2         54.79         56.97         3.58 o                         
   9   6   2          0.69         -0.04         1.81 o                         
  -7   7   2          0.91          2.53         1.93 o                         
  -6   7   2          1.90          3.06         1.73 o                         
  -5   7   2          7.31          8.16         1.73 o                         
  -4   7   2         32.89         35.58         2.17 o                         
  -3   7   2         32.29         32.39         0.68 o                         
  -2   7   2        167.21        163.93         3.98 o                         
  -1   7   2        187.61        184.88         4.82 o                         
   0   7   2         45.48         45.60         1.16 o                         
   1   7   2        212.17        194.40         3.08 o                         
   2   7   2         89.38         86.85         2.01 o                         
   3   7   2         46.79         44.99         2.25 o                         
   4   7   2         89.20         85.04         2.41 o                         
   5   7   2        100.70         92.56         3.54 o                         
   6   7   2         75.97         76.27         3.50 o                         
   7   7   2         72.45         74.66         2.85 o                         
   8   7   2         22.69         27.22         2.13 o                         
   9   7   2         19.42         18.25         2.21 o                         
  -6   8   2          2.39          2.13         2.89 o                         
  -5   8   2          1.47          3.26         2.57 o                         
  -4   8   2         26.29         17.72         4.84 o                         
  -3   8   2         45.37         39.64         1.49 o                         
  -2   8   2         38.52         38.67         1.01 o                         
  -1   8   2        109.11        105.96         1.59 o                         
   0   8   2         16.24         15.32         0.92 o                         
   1   8   2          5.40          6.25         1.03 o                         
   2   8   2         45.29         41.90         1.53 o                         
   3   8   2        751.51        703.62        13.31 o                         
   4   8   2        115.67        112.82         2.94 o                         
   5   8   2         24.50         26.78         2.57 o                         
   6   8   2         56.48         56.01         2.45 o                         
   7   8   2         54.20         58.14         2.77 o                         
   8   8   2         19.08         15.96         3.38 o                         
  -5   9   2          3.52          4.50         1.81 o                         
  -4   9   2         14.70         15.40         2.09 o                         
  -3   9   2          8.65          7.98         0.82 o                         
  -2   9   2         10.30         10.37         0.57 o                         
  -1   9   2         29.12         26.19         1.03 o                         
   0   9   2          0.37          0.54         0.46 o                         
   1   9   2        108.84         95.12         5.93 o                         
   2   9   2        447.37        413.04         8.00 o                         
   3   9   2        190.31        174.86         5.03 o                         
   4   9   2          3.53          2.53         1.21 o                         
   5   9   2         52.22         52.87         3.42 o                         
   6   9   2         29.37         30.64         2.25 o                         
   7   9   2         14.12         18.58         2.21 o                         
  -4  10   2          4.73          4.95         2.77 o                         
  -3  10   2         14.40         13.43         1.81 o                         
  -2  10   2         13.28         12.36         0.82 o                         
  -1  10   2          6.31          6.69         0.75 o                         
   0  10   2         45.37         41.85         2.28 o                         
   1  10   2        146.72        138.73         8.62 o                         
   2  10   2         49.60         47.40         2.81 o                         
   3  10   2         10.78         12.18         1.45 o                         
   4  10   2          3.50          5.19         1.37 o                         
   5  10   2          8.11          9.09         2.65 o                         
   6  10   2          8.96         11.30         1.97 o                         
  -2  11   2          4.73          4.91         0.67 o                         
  -1  11   2          9.30          9.05         0.78 o                         
   0  11   2         25.71         22.84         2.43 o                         
   1  11   2         12.54         12.49         1.35 o                         
   2  11   2         19.46         18.42         1.30 o                         
   3  11   2          3.46          4.28         1.09 o                         
   4  11   2          0.14          1.01         2.09 o                         
  -2 -11   3          6.36          7.64         1.66 o                         
  -1 -11   3          4.69          6.70         1.16 o                         
   0 -11   3          8.34          9.02         1.44 o                         
   1 -11   3          4.82          4.18         2.41 o                         
  -5 -10   3          1.64          1.81         1.45 o                         
  -4 -10   3          3.32          4.03         1.25 o                         
  -3 -10   3         21.50         24.91         2.49 o                         
  -2 -10   3          9.85          9.26         1.93 o                         
  -1 -10   3          2.02          2.64         1.09 o                         
   0 -10   3         16.95         17.58         1.45 o                         
   1 -10   3         14.09         13.27         1.25 o                         
   2 -10   3         10.00          9.22         1.43 o                         
   3 -10   3          0.84          1.97         1.65 o                         
  -6  -9   3         16.24         19.96         2.15 o                         
  -5  -9   3         11.14         16.74         1.92 o                         
  -4  -9   3          2.26          3.90         1.80 o                         
  -3  -9   3         17.86         19.40         1.73 o                         
  -2  -9   3         22.33         21.16         1.41 o                         
  -1  -9   3         19.82         20.12         1.83 o                         
   0  -9   3         91.46         86.94         2.69 o                         
   1  -9   3         23.42         24.12         1.23 o                         
   2  -9   3          0.19          0.66         0.74 o                         
   3  -9   3          0.25          0.91         0.86 o                         
   4  -9   3         23.54         24.61         7.04 o                         
   5  -9   3          1.99          3.61         1.08 o                         
  -7  -8   3         13.57         12.31         1.91 o                         
  -6  -8   3          8.28          8.34         1.71 o                         
  -5  -8   3          5.69          6.92         1.31 o                         
  -4  -8   3         54.39         54.34         3.54 o                         
  -3  -8   3         57.03         57.74         2.03 o                         
  -2  -8   3         50.16         44.55         8.64 o                         
  -1  -8   3         86.01         93.28         4.34 o                         
   0  -8   3         38.04         37.83         2.09 o                         
   1  -8   3          0.25         -0.96         1.61 o                         
   2  -8   3          8.08          9.69         1.81 o                         
   3  -8   3         25.30         26.66         2.25 o                         
   4  -8   3         45.28         43.83         2.09 o                         
   5  -8   3         10.89         13.03         4.10 o                         
   6  -8   3          3.53          8.16         3.22 o                         
  -8  -7   3         14.11         15.78         1.94 o                         
  -7  -7   3         20.85         20.18         1.51 o                         
  -6  -7   3         29.13         29.41         1.53 o                         
  -5  -7   3         27.44         28.24         1.71 o                         
  -4  -7   3         70.39         77.33         2.70 o                         
  -3  -7   3         32.43         23.25         7.12 o                         
  -2  -7   3         79.98         82.18         2.85 o                         
  -1  -7   3         87.30         91.15         3.86 o                         
   0  -7   3         22.54         26.34         2.37 o                         
   1  -7   3         56.55         59.51         2.98 o                         
   2  -7   3         39.82         42.70         2.53 o                         
   3  -7   3         92.87         92.94         2.66 o                         
   4  -7   3         90.04         80.32         8.14 o                         
   5  -7   3         20.95         16.46         0.92 o                         
   6  -7   3          0.53          0.03         0.54 o                         
   7  -7   3          1.01          3.22         2.01 o                         
  -8  -6   3         25.25         24.41         2.26 o                         
  -7  -6   3         10.71         10.40         1.29 o                         
  -6  -6   3         18.07         20.64         1.86 o                         
  -5  -6   3         11.86         11.23         1.24 o                         
  -4  -6   3        141.66        143.38         6.63 o                         
  -3  -6   3        115.13        108.23         9.01 o                         
  -2  -6   3         60.29         63.25         2.21 o                         
  -1  -6   3        289.22        303.44         6.03 o                         
   0  -6   3        167.17        190.34         4.78 o                         
   1  -6   3         19.28         19.07         1.33 o                         
   2  -6   3         86.87         90.53         2.35 o                         
   3  -6   3        624.64        610.85        54.60 o                         
   4  -6   3         20.95         19.97         1.01 o                         
   5  -6   3          4.41          3.16         0.83 o                         
   6  -6   3          0.11          1.06         0.74 o                         
   7  -6   3          4.63          3.59         0.64 o                         
  -9  -5   3          4.53          2.40         0.92 o                         
  -8  -5   3          0.67          1.49         1.29 o                         
  -7  -5   3         17.81         17.41         1.75 o                         
  -6  -5   3         47.82         49.46         2.65 o                         
  -5  -5   3         34.00         32.00         1.31 o                         
  -4  -5   3        193.00        194.95         2.36 o                         
  -3  -5   3        216.03        217.29         2.89 o                         
  -2  -5   3        207.89        207.23         4.14 o                         
  -1  -5   3        330.01        314.09         5.63 o                         
   0  -5   3         60.37         62.02         1.45 o                         
   1  -5   3        235.31        269.58         9.09 o                         
   2  -5   3        418.03        446.85        14.51 o                         
   3  -5   3         92.43         89.11         2.11 o                         
   4  -5   3        123.56        118.89         6.13 o                         
   5  -5   3          9.44          9.00         0.92 o                         
   6  -5   3         27.43         24.64         1.03 o                         
   7  -5   3         15.13         13.79         1.09 o                         
  -9  -4   3          1.63          1.62         0.59 o                         
  -8  -4   3         13.56         13.57         1.15 o                         
  -7  -4   3         26.60         26.29         1.69 o                         
  -6  -4   3         35.40         36.79         1.74 o                         
  -5  -4   3        239.21        212.86         5.27 o                         
  -4  -4   3        186.73        194.41         6.47 o                         
  -3  -4   3        216.50        221.84         3.32 o                         
  -2  -4   3        344.30        345.42         5.91 o                         
  -1  -4   3        121.61        130.57         3.58 o                         
   0  -4   3         90.66         88.11         1.79 o                         
   1  -4   3        187.74        176.83         2.47 o                         
   2  -4   3          2.57          2.66         0.77 o                         
   3  -4   3         40.72         42.23         1.04 o                         
   4  -4   3         72.94         68.60         1.41 o                         
   5  -4   3         37.28         36.92         1.67 o                         
   6  -4   3         12.39         12.41         1.25 o                         
   7  -4   3         31.67         26.91         1.28 o                         
   8  -4   3          1.54          1.43         0.71 o                         
   9  -4   3          1.51          4.46         2.09 o                         
  -9  -3   3         12.44         12.36         1.14 o                         
  -8  -3   3          8.97          9.37         0.78 o                         
  -7  -3   3         61.13         56.61         1.56 o                         
  -6  -3   3        143.62        130.50         1.96 o                         
  -5  -3   3        165.06        159.04         3.90 o                         
  -4  -3   3          0.63          0.86         0.44 o                         
  -3  -3   3        123.20        132.17         3.36 o                         
  -2  -3   3        295.83        301.46         9.07 o                         
  -1  -3   3         24.16         29.96         2.17 o                         
   0  -3   3         76.89         84.79         1.31 o                         
   1  -3   3        123.10        115.20         2.03 o                         
   2  -3   3        541.72        571.61        12.32 o                         
   3  -3   3        135.79        134.47         3.30 o                         
   4  -3   3          2.81          2.55         0.65 o                         
   5  -3   3         55.36         54.67         2.15 o                         
   6  -3   3        101.68        102.59         2.07 o                         
   7  -3   3          8.29          8.52         0.90 o                         
   8  -3   3          0.24          0.80         0.70 o                         
   9  -3   3          1.13          2.09         0.77 o                         
 -10  -2   3          1.95          0.75         0.72 o                         
  -9  -2   3          5.31          4.08         0.88 o                         
  -8  -2   3         42.99         39.33         1.24 o                         
  -7  -2   3        137.25        130.52         4.71 o                         
  -6  -2   3         27.39         25.20         0.92 o                         
  -5  -2   3          1.89          1.25         0.31 o                         
  -4  -2   3        145.93        142.92         2.21 o                         
  -3  -2   3        325.70        338.15         3.81 o                         
  -2  -2   3        241.29        251.48         2.89 o                         
  -1  -2   3        391.99        418.64         4.26 o                         
   0  -2   3        224.00        212.13         3.54 o                         
   1  -2   3        149.41        151.52         1.83 o                         
   2  -2   3        571.44        621.79         6.59 o                         
   3  -2   3          8.10         11.66         1.55 o                         
   4  -2   3        186.54        192.54         2.87 o                         
   5  -2   3         78.82         81.85         2.51 o                         
   6  -2   3          1.16          2.64         0.73 o                         
   7  -2   3          0.86          0.28         1.01 o                         
   8  -2   3         13.59         12.22         0.86 o                         
   9  -2   3          2.52          2.32         0.86 o                         
 -10  -1   3          1.97          3.10         2.13 o                         
  -9  -1   3          9.23          8.85         0.75 o                         
  -8  -1   3         18.11         17.10         0.74 o                         
  -7  -1   3          7.20          6.32         0.62 o                         
  -6  -1   3         22.01         22.27         0.88 o                         
  -5  -1   3        265.24        273.13         2.68 o                         
  -4  -1   3        291.19        291.85         3.52 o                         
  -3  -1   3         23.96         24.96         0.67 o                         
  -2  -1   3        283.30        298.84         2.67 o                         
  -1  -1   3        489.56        494.77         4.78 o                         
   0  -1   3         26.12         24.91         0.60 o                         
   1  -1   3          8.61          9.70         0.38 o                         
   2  -1   3        629.04        653.39        13.53 o                         
   3  -1   3          0.74          0.94         0.66 o                         
   4  -1   3         16.43         17.04         0.75 o                         
   5  -1   3          4.18          4.22         0.78 o                         
   6  -1   3         85.46         85.36         1.75 o                         
   7  -1   3         14.72         13.43         0.79 o                         
   8  -1   3         21.26         19.48         1.18 o                         
   9  -1   3          2.34          1.56         0.68 o                         
  10  -1   3          0.57          0.17         0.51 o                         
 -10   0   3          0.96          0.16         1.29 o                         
  -9   0   3          2.10          1.68         0.57 o                         
  -8   0   3          2.26          2.05         0.53 o                         
  -7   0   3          1.72          1.46         0.43 o                         
  -6   0   3         32.48         33.02         0.96 o                         
  -5   0   3          5.49          5.08         0.33 o                         
  -4   0   3        281.09        291.40         5.57 o                         
  -3   0   3        623.94        666.84         5.69 o                         
  -2   0   3          1.41          1.76         0.24 o                         
  -1   0   3          0.86          1.16         0.27 o                         
   0   0   3        348.51        351.17         3.28 o                         
   1   0   3          4.46          5.03         0.37 o                         
   2   0   3         52.81         51.92         0.74 o                         
   3   0   3         47.68         51.46         0.89 o                         
   4   0   3        149.58        145.85         1.98 o                         
   5   0   3         86.59         84.74         1.58 o                         
   6   0   3        135.50        129.39         2.03 o                         
   7   0   3         10.33          9.38         0.95 o                         
   8   0   3          9.81         10.41         1.41 o                         
   9   0   3          1.82          1.85         0.76 o                         
  10   0   3          7.60          9.42         1.03 o                         
  -9   1   3          4.31          4.70         1.61 o                         
  -8   1   3          3.30          2.75         0.63 o                         
  -7   1   3         15.95         13.97         1.62 o                         
  -6   1   3         45.57         43.23         6.01 o                         
  -5   1   3        233.24        236.82        12.54 o                         
  -4   1   3        184.95        200.31         3.64 o                         
  -3   1   3        172.32        206.21         2.02 o                         
  -2   1   3          3.51          3.97         0.28 o                         
  -1   1   3        263.89        307.82         5.71 o                         
   0   1   3        104.55         92.58         1.65 o                         
   1   1   3        214.15        207.47         2.04 o                         
   2   1   3        379.06        383.31         3.60 o                         
   3   1   3        351.79        311.39         3.10 o                         
   4   1   3         23.69         19.97         0.90 o                         
   5   1   3        113.21        118.36         1.59 o                         
   6   1   3        136.89        134.10         2.29 o                         
   7   1   3         19.59         18.46         0.91 o                         
   8   1   3         15.15         14.96         1.25 o                         
   9   1   3         35.91         36.85         1.46 o                         
  10   1   3         16.52         17.80         0.95 o                         
  -9   2   3          0.40          4.18         2.73 o                         
  -8   2   3          2.16          2.49         2.29 o                         
  -7   2   3          0.30          1.25         1.17 o                         
  -6   2   3         99.55        116.04         3.66 o                         
  -5   2   3         15.48         18.74         2.01 o                         
  -4   2   3         16.18         17.86         0.78 o                         
  -3   2   3         43.50         48.23         1.45 o                         
  -2   2   3        679.42        800.44        16.58 o                         
  -1   2   3         47.62         47.22         0.62 o                         
   0   2   3        146.75        143.96         2.16 o                         
   1   2   3        832.25        855.41         9.15 o                         
   2   2   3          2.98          3.31         0.41 o                         
   3   2   3        106.52        101.66         3.64 o                         
   4   2   3        328.16        313.90         3.45 o                         
   5   2   3        514.31        448.45         5.53 o                         
   6   2   3         50.79         50.32         1.22 o                         
   7   2   3         59.93         60.53         1.33 o                         
   8   2   3         49.89         49.66         1.49 o                         
   9   2   3         18.04         18.12         1.53 o                         
  10   2   3          3.37          3.13         0.91 o                         
  -9   3   3          0.64          3.22         2.94 o                         
  -8   3   3          0.69          0.12         1.33 o                         
  -7   3   3          0.30          0.28         1.25 o                         
  -6   3   3         29.13         32.13         2.13 o                         
  -5   3   3         49.06         53.84         2.25 o                         
  -4   3   3         36.80         41.22         1.32 o                         
  -3   3   3         14.19         17.39         0.77 o                         
  -2   3   3        328.45        320.64         2.75 o                         
  -1   3   3         48.03         45.82         0.72 o                         
   0   3   3         17.72         23.07         0.45 o                         
   1   3   3       1927.63       2020.63        40.10 o                         
   2   3   3       1330.50       1507.49        15.11 o                         
   3   3   3        368.22        374.55         8.87 o                         
   4   3   3        143.91        140.26         1.86 o                         
   5   3   3        414.89        394.54         4.85 o                         
   6   3   3         50.88         53.68         1.18 o                         
   7   3   3         99.82         96.56         2.00 o                         
   8   3   3         16.42         16.16         1.12 o                         
   9   3   3         12.33         13.37         1.02 o                         
  10   3   3          7.31          7.84         1.02 o                         
  -9   4   3          0.79          1.41         3.06 o                         
  -8   4   3          0.17         -1.69         1.69 o                         
  -7   4   3         15.53         18.54         2.21 o                         
  -6   4   3         19.16         22.03         2.05 o                         
  -5   4   3         19.51         19.54         1.69 o                         
  -4   4   3         11.69         11.98         1.25 o                         
  -3   4   3         84.60         90.09         2.75 o                         
  -2   4   3         95.04         99.21         1.17 o                         
  -1   4   3        244.25        244.68         2.81 o                         
   0   4   3       1971.47       2311.25        20.80 o                         
   1   4   3       1641.63       1835.33        21.67 o                         
   2   4   3          1.06          1.76         0.49 o                         
   3   4   3         58.51         49.85         1.00 o                         
   4   4   3        614.92        602.16         6.31 o                         
   5   4   3        469.57        456.63         5.14 o                         
   6   4   3          6.46          7.61         0.90 o                         
   7   4   3         16.97         18.42         1.13 o                         
   8   4   3         31.65         31.76         1.26 o                         
   9   4   3         37.78         40.22         1.50 o                         
  -8   5   3          0.02         -1.09         1.81 o                         
  -7   5   3         15.45         18.33         2.53 o                         
  -6   5   3          4.45          5.11         1.73 o                         
  -5   5   3         11.70         12.54         1.65 o                         
  -4   5   3         37.54         40.13         1.97 o                         
  -3   5   3        142.44        139.22         2.70 o                         
  -2   5   3        121.25        126.50         1.91 o                         
  -1   5   3        702.00        735.10        11.52 o                         
   0   5   3        443.04        438.73         3.91 o                         
   1   5   3         20.22         15.94         0.44 o                         
   2   5   3        345.51        342.68         3.08 o                         
   3   5   3        279.87        285.39         2.70 o                         
   4   5   3        125.36        120.32         1.73 o                         
   5   5   3        129.09        125.79         2.24 o                         
   6   5   3         84.56         78.88         1.83 o                         
   7   5   3         82.47         82.55         2.40 o                         
   8   5   3         70.51         76.31         2.14 o                         
   9   5   3         16.98         18.43         2.06 o                         
  -8   6   3          0.27         -1.61         3.22 o                         
  -7   6   3         11.35         15.28         2.65 o                         
  -6   6   3          9.19          9.73         2.01 o                         
  -5   6   3         16.37         18.37         2.01 o                         
  -4   6   3          9.04          9.21         2.21 o                         
  -3   6   3        118.00        118.66         1.54 o                         
  -2   6   3        149.48        148.71         1.74 o                         
  -1   6   3        126.50        123.29         1.52 o                         
   0   6   3        275.63        264.54         3.20 o                         
   1   6   3         84.35         78.81         0.97 o                         
   2   6   3          0.78          1.05         0.34 o                         
   3   6   3        108.44        100.74         1.28 o                         
   4   6   3       1217.11       1151.80        26.04 o                         
   5   6   3        224.07        212.57         6.73 o                         
   6   6   3         31.48         29.82         1.36 o                         
   7   6   3         44.01         45.17         1.72 o                         
   8   6   3         38.31         42.38         1.85 o                         
   9   6   3         13.16         17.13         3.06 o                         
  -7   7   3          2.18          0.84         3.10 o                         
  -6   7   3          4.05          5.31         3.10 o                         
  -5   7   3          6.80          8.32         2.77 o                         
  -4   7   3         14.41         12.87         2.61 o                         
  -3   7   3         81.30         75.80         3.50 o                         
  -2   7   3         37.15         36.37         0.71 o                         
  -1   7   3         50.44         53.97         1.29 o                         
   0   7   3        131.23        125.95         1.94 o                         
   1   7   3          2.37          1.67         0.52 o                         
   2   7   3        291.86        281.20         2.76 o                         
   3   7   3       1155.86       1139.80        10.59 o                         
   4   7   3        353.35        328.92         5.16 o                         
   5   7   3         34.59         29.57         1.18 o                         
   6   7   3         51.58         50.66         1.53 o                         
   7   7   3         35.36         37.96         3.26 o                         
   8   7   3         11.75         14.96         1.89 o                         
  -6   8   3          3.00          2.21         3.02 o                         
  -5   8   3          1.07          2.61         1.69 o                         
  -4   8   3          9.97          9.41         1.81 o                         
  -3   8   3         26.23         22.98         1.81 o                         
  -2   8   3         72.00         67.72         1.18 o                         
  -1   8   3         71.52         70.19         1.67 o                         
   0   8   3         32.53         31.01         1.17 o                         
   1   8   3        156.77        152.99         3.14 o                         
   2   8   3        407.25        386.02         6.96 o                         
   3   8   3         63.98         58.44         1.51 o                         
   5   8   3          4.89          4.74         1.33 o                         
   6   8   3         16.12         18.37         2.77 o                         
   7   8   3          7.52          9.85         1.73 o                         
   8   8   3         26.01         30.32         2.45 o                         
  -5   9   3          6.82          5.79         2.13 o                         
  -4   9   3         30.17         33.45         3.82 o                         
  -3   9   3         14.90         12.37         0.96 o                         
  -2   9   3         22.48         22.65         0.72 o                         
  -1   9   3         17.16         16.75         0.73 o                         
   0   9   3         30.17         29.01         1.07 o                         
   1   9   3         73.91         71.77         2.05 o                         
   2   9   3         19.71         17.13         1.29 o                         
   3   9   3         29.38         28.79         1.65 o                         
   5   9   3          0.25         -0.72         1.25 o                         
   6   9   3         20.23         23.96         3.22 o                         
   7   9   3         46.82         56.41         3.06 o                         
  -4  10   3          2.91          3.46         1.77 o                         
  -3  10   3          4.62          4.87         2.45 o                         
  -2  10   3          8.69          7.29         0.54 o                         
  -1  10   3          7.90          7.80         0.69 o                         
   0  10   3          7.99          8.31         0.91 o                         
   1  10   3         15.40         14.88         1.25 o                         
   2  10   3         23.21         23.72         1.53 o                         
   3  10   3         26.92         23.36         2.53 o                         
   4  10   3          1.04          3.38         2.17 o                         
   5  10   3         36.34         39.28         2.37 o                         
   6  10   3         51.10         55.12         4.34 o                         
  -2  11   3          0.19         -0.72         1.13 o                         
  -1  11   3          5.01          4.87         0.91 o                         
   0  11   3         10.77         11.55         1.14 o                         
   1  11   3          9.14          7.93         1.45 o                         
   2  11   3          7.24          6.43         1.97 o                         
   4  11   3         12.13         14.35         2.85 o                         
  -4 -10   4          1.64          2.72         1.67 o                         
  -3 -10   4         11.33         13.21         1.94 o                         
  -2 -10   4         18.66         20.93         1.81 o                         
  -1 -10   4         15.72         17.05         3.50 o                         
   0 -10   4         13.25         12.58         2.98 o                         
   1 -10   4          4.89          7.88         1.65 o                         
   2 -10   4          0.05          0.52         1.81 o                         
  -6  -9   4          9.20          8.71         1.57 o                         
  -5  -9   4         11.63         12.06         2.73 o                         
  -4  -9   4         11.94         13.53         1.44 o                         
  -3  -9   4         27.57         27.08         2.27 o                         
  -2  -9   4          7.15          5.38         2.07 o                         
  -1  -9   4         17.75         21.47         2.17 o                         
   0  -9   4         19.49         21.31         3.18 o                         
   1  -9   4          5.73          5.99         1.49 o                         
   2  -9   4          7.78          8.85         2.25 o                         
   3  -9   4          7.92         10.37         2.17 o                         
   4  -9   4         14.05         15.92         2.37 o                         
  -7  -8   4         16.97         17.70         2.58 o                         
  -6  -8   4          6.05          4.65         1.61 o                         
  -5  -8   4          7.94          8.25         1.28 o                         
  -4  -8   4          3.52          3.56         1.23 o                         
  -3  -8   4         53.95         39.03        13.45 o                         
  -2  -8   4         42.36         44.39         2.69 o                         
  -1  -8   4         24.83         25.45         2.09 o                         
   0  -8   4         47.45         52.55         2.53 o                         
   1  -8   4         30.09         31.36         2.89 o                         
   2  -8   4          6.58          7.68         2.05 o                         
   3  -8   4         15.52         17.93         2.29 o                         
   4  -8   4         69.90         64.96         7.28 o                         
   5  -8   4          1.67          1.75         0.90 o                         
  -7  -7   4          0.37         -1.17         1.17 o                         
  -6  -7   4         10.23          8.85         1.61 o                         
  -5  -7   4         35.13         38.16         2.01 o                         
  -4  -7   4         23.32         23.48         2.13 o                         
  -3  -7   4         92.85         79.93        12.87 o                         
  -2  -7   4         53.08         55.81         3.70 o                         
  -1  -7   4         53.87         59.06         2.53 o                         
   0  -7   4         89.52         93.40         3.10 o                         
   1  -7   4         12.14         12.85         1.24 o                         
   2  -7   4         25.31         26.13         1.77 o                         
   3  -7   4         62.00         56.28         4.10 o                         
   4  -7   4         13.67         22.06         6.11 o                         
   5  -7   4         24.01         19.69         1.11 o                         
   6  -7   4          1.37          0.47         0.73 o                         
  -8  -6   4          1.22          1.94         1.62 o                         
  -7  -6   4         13.54         13.47         1.27 o                         
  -6  -6   4         31.54         32.06         2.24 o                         
  -5  -6   4         27.16         26.83         1.54 o                         
  -4  -6   4         99.01         89.28         5.93 o                         
  -3  -6   4         79.26         75.11         2.25 o                         
  -2  -6   4         70.14         71.81         3.66 o                         
  -1  -6   4         71.33         78.04         2.57 o                         
   0  -6   4         27.75         26.79         1.79 o                         
   1  -6   4         34.50         36.32         1.46 o                         
   2  -6   4         38.81         37.03         1.46 o                         
   3  -6   4          0.87          0.83         0.62 o                         
   4  -6   4          7.15          7.38         1.45 o                         
   5  -6   4         14.57         13.52         1.05 o                         
   6  -6   4         13.80         12.87         1.43 o                         
   7  -6   4          2.27          1.67         0.62 o                         
  -8  -5   4         17.28         19.03         1.97 o                         
  -7  -5   4         13.69         13.83         1.14 o                         
  -6  -5   4         48.33         44.33         1.88 o                         
  -5  -5   4         85.57         82.35         5.37 o                         
  -4  -5   4         75.52         81.55         2.96 o                         
  -3  -5   4          2.77          2.69         0.58 o                         
  -2  -5   4         58.85         57.09         2.05 o                         
  -1  -5   4        114.13        118.81         4.30 o                         
   0  -5   4         20.53         21.46         1.14 o                         
   1  -5   4         20.03         16.76         1.01 o                         
   2  -5   4         35.22         33.48         1.25 o                         
   3  -5   4        103.85        105.88         2.55 o                         
   4  -5   4         49.93         48.46         2.27 o                         
   5  -5   4          1.45          2.05         0.88 o                         
   6  -5   4          5.81          5.46         0.77 o                         
   7  -5   4         13.31         12.12         1.21 o                         
   8  -5   4          1.81          0.90         0.87 o                         
  -9  -4   4          3.05          3.58         1.28 o                         
  -8  -4   4          8.34          7.55         1.07 o                         
  -7  -4   4         36.51         33.87         1.52 o                         
  -6  -4   4        111.42        102.89         3.60 o                         
  -5  -4   4         33.26         35.32         1.83 o                         
  -4  -4   4          3.53          7.15         1.07 o                         
  -3  -4   4         70.61         73.34         1.36 o                         
  -2  -4   4        207.47        207.69         8.74 o                         
  -1  -4   4         81.02         82.72         3.64 o                         
   0  -4   4        154.74        170.92         2.63 o                         
   1  -4   4        111.72        104.45         3.22 o                         
   2  -4   4         62.91         61.32         1.40 o                         
   3  -4   4        101.72        106.87         3.66 o                         
   4  -4   4          0.69          1.12         0.56 o                         
   5  -4   4         37.97         39.64         1.69 o                         
   6  -4   4         21.50         21.16         1.07 o                         
   7  -4   4          0.42          1.06         0.68 o                         
   8  -4   4          0.14          1.39         0.89 o                         
  -9  -3   4          1.61          1.27         0.70 o                         
  -8  -3   4         10.89         11.42         0.85 o                         
  -7  -3   4         26.43         26.01         1.53 o                         
  -6  -3   4         11.93         10.95         1.13 o                         
  -5  -3   4         49.99         51.83         3.92 o                         
  -4  -3   4        298.81        314.82         5.71 o                         
  -3  -3   4        277.12        276.71         3.39 o                         
  -2  -3   4         39.70         44.93         1.21 o                         
  -1  -3   4        141.57        149.52         2.21 o                         
   0  -3   4        163.14        159.79         2.09 o                         
   1  -3   4          1.69          2.03         0.46 o                         
   2  -3   4         20.01         20.39         1.02 o                         
   3  -3   4        182.79        174.85         3.26 o                         
   4  -3   4          1.53          0.20         0.65 o                         
   5  -3   4         10.85         12.00         0.87 o                         
   6  -3   4          2.01          2.60         0.64 o                         
   7  -3   4         18.83         18.59         1.26 o                         
   8  -3   4          5.30          5.60         1.05 o                         
   9  -3   4          5.71          4.97         1.07 o                         
  -9  -2   4          1.72          2.63         0.83 o                         
  -8  -2   4          3.41          3.87         0.63 o                         
  -7  -2   4          1.07          0.96         0.44 o                         
  -6  -2   4          3.07          3.30         0.45 o                         
  -5  -2   4         57.36         57.60         2.85 o                         
  -4  -2   4         20.86         24.07         0.88 o                         
  -3  -2   4        185.35        188.60         2.13 o                         
  -2  -2   4        301.57        317.89         3.15 o                         
  -1  -2   4          1.70          1.34         1.51 o                         
   0  -2   4         11.31          7.11         3.36 o                         
   1  -2   4        210.42        197.66         2.45 o                         
   2  -2   4         19.73         19.63         0.62 o                         
   3  -2   4         64.01         66.21         1.27 o                         
   4  -2   4         38.33         35.32         1.01 o                         
   5  -2   4         62.02         57.89         2.19 o                         
   6  -2   4         35.19         36.98         2.45 o                         
   7  -2   4         43.83         43.99         1.65 o                         
   8  -2   4          2.31          1.80         0.93 o                         
   9  -2   4          3.29          3.36         0.83 o                         
  -9  -1   4          6.34          6.15         0.77 o                         
  -8  -1   4          8.60          8.40         1.07 o                         
  -7  -1   4          8.67          8.31         0.63 o                         
  -6  -1   4         16.05         15.13         0.50 o                         
  -5  -1   4         46.03         49.09         2.05 o                         
  -4  -1   4        245.85        271.72         7.11 o                         
  -3  -1   4        325.99        354.52         4.54 o                         
  -2  -1   4        126.30        149.13         1.50 o                         
  -1  -1   4          9.28         10.59         0.55 o                         
   0  -1   4        203.77        235.01         2.83 o                         
   1  -1   4        141.56        140.66         1.80 o                         
   2  -1   4        215.57        216.30         5.67 o                         
   3  -1   4        242.81        238.16         6.23 o                         
   4  -1   4        110.62        104.85         1.85 o                         
   5  -1   4         28.91         26.26         0.91 o                         
   6  -1   4         60.43         58.40         1.45 o                         
   7  -1   4         46.72         46.72         1.43 o                         
   8  -1   4          3.94          4.47         0.78 o                         
   9  -1   4          6.09          5.21         0.90 o                         
  -9   0   4          2.85          3.66         2.29 o                         
  -8   0   4          0.96          0.58         0.59 o                         
  -7   0   4          2.83          3.36         0.66 o                         
  -6   0   4          0.54          0.70         0.37 o                         
  -5   0   4        248.15        261.60         9.07 o                         
  -4   0   4         14.34         14.98         0.57 o                         
  -3   0   4         62.62         76.33         1.57 o                         
  -2   0   4         49.21         56.31         1.03 o                         
  -1   0   4       1214.90       1459.82        51.85 o                         
   0   0   4        128.34        134.75         2.59 o                         
   1   0   4        128.25        118.40         1.49 o                         
   2   0   4        507.44        481.90         5.01 o                         
   3   0   4        125.46        123.19         2.59 o                         
   4   0   4        163.28        179.70         2.36 o                         
   5   0   4        136.34        135.60         2.09 o                         
   6   0   4        172.24        161.73         2.61 o                         
   7   0   4         27.34         28.74         1.17 o                         
   8   0   4         22.39         21.83         1.15 o                         
   9   0   4         15.08         13.49         1.15 o                         
  -9   1   4          0.45          1.53         2.29 o                         
  -8   1   4          2.75          1.77         0.34 o                         
  -7   1   4          4.47          3.84         0.40 o                         
  -6   1   4          0.16         -0.17         0.30 o                         
  -5   1   4         76.76         79.81         3.55 o                         
  -4   1   4        113.41        110.19         6.72 o                         
  -3   1   4        155.75        159.46         3.45 o                         
  -2   1   4         53.70         53.58         0.87 o                         
  -1   1   4        322.87        295.91         5.07 o                         
   0   1   4         46.78         46.25         0.79 o                         
   1   1   4        118.36        113.71         1.42 o                         
   2   1   4       1868.87       2057.33        21.72 o                         
   3   1   4        662.99        677.69         7.04 o                         
   4   1   4        201.00        192.67         2.29 o                         
   5   1   4        120.06        118.72         2.13 o                         
   6   1   4        201.28        195.72         2.76 o                         
   7   1   4         15.24         15.58         0.99 o                         
   8   1   4         33.77         33.52         1.35 o                         
   9   1   4          4.94          4.65         0.99 o                         
  10   1   4          3.56          4.06         1.05 o                         
  -9   2   4          1.10          2.73         1.77 o                         
  -8   2   4          2.15          3.46         1.57 o                         
  -7   2   4          1.52          1.61         1.29 o                         
  -6   2   4         49.31         54.56         2.49 o                         
  -5   2   4         70.68         77.35         2.27 o                         
  -4   2   4         45.19         45.36         1.87 o                         
  -3   2   4         10.40          9.16         0.32 o                         
  -2   2   4        194.92        197.48         1.86 o                         
  -1   2   4        563.63        559.63         8.45 o                         
   0   2   4        400.35        374.08         5.56 o                         
   1   2   4       2045.46       2410.90        25.84 o                         
   2   2   4       1925.90       2207.79        23.80 o                         
   3   2   4         11.45          9.17         0.53 o                         
   4   2   4         29.43         30.10         0.77 o                         
   5   2   4        320.04        303.25         3.81 o                         
   6   2   4        277.25        267.25         3.79 o                         
   7   2   4          6.10          6.89         1.18 o                         
   8   2   4         12.55         12.46         0.95 o                         
   9   2   4         10.60         11.92         1.17 o                         
  10   2   4         15.27         14.47         2.41 o                         
  -9   3   4          1.43          0.68         1.69 o                         
  -8   3   4          2.45         -0.32         2.33 o                         
  -7   3   4          0.33          0.76         2.09 o                         
  -6   3   4         52.56         59.39         3.90 o                         
  -5   3   4         15.05         18.13         1.27 o                         
  -4   3   4         61.00         65.85         1.83 o                         
  -3   3   4        143.76        135.49         4.94 o                         
  -2   3   4        315.06        306.20         3.77 o                         
  -1   3   4        221.44        214.49         2.01 o                         
   0   3   4       1527.50       1642.97        22.04 o                         
   1   3   4        659.54        649.29        10.30 o                         
   2   3   4          0.99          3.09         0.48 o                         
   3   3   4        201.85        188.94         2.15 o                         
   4   3   4        356.73        354.38         3.88 o                         
   5   3   4        194.07        189.61         2.70 o                         
   6   3   4        104.48        104.14         2.04 o                         
   7   3   4         32.18         30.27         1.14 o                         
   8   3   4         46.67         47.00         1.67 o                         
   9   3   4         36.52         39.04         1.89 o                         
  -8   4   4          2.46          7.60         3.18 o                         
  -7   4   4          1.48          0.24         2.25 o                         
  -6   4   4         49.99         66.06         4.46 o                         
  -5   4   4         32.47         32.41         3.02 o                         
  -4   4   4         58.53         65.94         2.25 o                         
  -3   4   4         34.55         31.56         0.92 o                         
  -2   4   4        315.73        320.44         2.94 o                         
  -1   4   4        320.41        334.27         4.39 o                         
   0   4   4        262.88        256.07         2.34 o                         
   1   4   4        324.73        330.51         2.99 o                         
   2   4   4        196.70        176.75         2.48 o                         
   3   4   4         44.01         39.39         0.84 o                         
   4   4   4        132.17        124.27         1.93 o                         
   5   4   4        999.90        961.42        11.18 o                         
   6   4   4        215.27        221.22         4.24 o                         
   7   4   4         20.42         21.55         1.07 o                         
   8   4   4         18.16         19.39         1.36 o                         
   9   4   4         13.90         14.19         1.77 o                         
  -8   5   4          5.95          9.61         3.74 o                         
  -7   5   4          5.87          6.43         3.18 o                         
  -6   5   4         11.64         12.99         3.22 o                         
  -5   5   4         15.29         15.76         2.85 o                         
  -4   5   4         27.09         29.80         1.34 o                         
  -3   5   4         39.30         37.80         0.72 o                         
  -2   5   4        294.48        289.68         2.56 o                         
  -1   5   4         98.11         97.77         1.03 o                         
   0   5   4        165.94        166.79         2.71 o                         
   1   5   4        361.94        337.89         3.11 o                         
   2   5   4          1.22          0.98         0.31 o                         
   3   5   4        375.04        370.01         4.69 o                         
   4   5   4       1636.12       1677.86        19.03 o                         
   5   5   4        371.61        352.07         4.34 o                         
   6   5   4         87.77         83.17         2.33 o                         
   7   5   4         19.37         21.11         1.15 o                         
   8   5   4         23.65         28.34         1.35 o                         
   9   5   4          7.47          9.29         1.80 o                         
  -7   6   4          1.37          3.90         3.34 o                         
  -6   6   4          4.57          4.95         2.94 o                         
  -5   6   4         18.02         19.78         3.18 o                         
  -4   6   4         12.04         15.76         1.69 o                         
  -3   6   4         38.68         38.38         0.82 o                         
  -2   6   4        100.78        109.98         2.06 o                         
  -1   6   4        214.72        220.06         2.05 o                         
   0   6   4        197.19        198.61         2.10 o                         
   1   6   4         77.49         73.69         1.08 o                         
   2   6   4        330.08        296.95         4.18 o                         
   3   6   4        666.51        634.84         5.95 o                         
   4   6   4         33.55         33.26         0.84 o                         
   5   6   4          2.06          1.34         0.84 o                         
   6   6   4          4.07          6.41         1.81 o                         
   7   6   4         27.33         27.66         1.53 o                         
   8   6   4          4.81          4.95         1.06 o                         
   9   6   4         19.42         21.95         1.82 o                         
  -7   7   4          3.29          4.62         3.58 o                         
  -6   7   4          0.17          1.77         2.85 o                         
  -5   7   4          3.84          5.07         1.85 o                         
  -4   7   4         29.42         28.91         2.25 o                         
  -3   7   4        110.90        103.91         5.35 o                         
  -2   7   4         59.74         58.94         1.10 o                         
  -1   7   4         87.48         86.44         1.51 o                         
   0   7   4         37.97         36.72         0.82 o                         
   1   7   4         49.24         48.84         0.88 o                         
   2   7   4        118.72        112.30         1.79 o                         
   3   7   4         13.89         13.42         0.80 o                         
   4   7   4         28.18         26.20         0.94 o                         
   5   7   4         37.47         37.77         1.29 o                         
   6   7   4          0.56          0.38         0.37 o                         
   7   7   4         23.77         28.09         1.43 o                         
   8   7   4         51.92         60.35         2.33 o                         
  -6   8   4          5.84          5.83         2.41 o                         
  -5   8   4         33.72         37.31         3.26 o                         
  -4   8   4          4.61          4.58         2.61 o                         
  -3   8   4          9.03          7.69         0.61 o                         
  -2   8   4         10.62         10.95         0.63 o                         
  -1   8   4         29.87         29.31         0.94 o                         
   0   8   4         20.20         19.82         1.09 o                         
   1   8   4         20.27         20.85         1.09 o                         
   2   8   4         30.44         29.55         0.81 o                         
   3   8   4         49.44         47.89         0.98 o                         
   4   8   4         60.43         58.99         1.16 o                         
   5   8   4          0.37          0.08         0.49 o                         
   6   8   4         51.74         56.17         2.07 o                         
   7   8   4         68.12         74.82         2.55 o                         
   8   8   4          7.24          5.35         1.85 o                         
  -5   9   4          0.16          0.52         2.69 o                         
  -4   9   4          1.57          1.73         1.61 o                         
  -3   9   4         30.95         37.39         3.46 o                         
  -2   9   4         14.17         12.00         0.55 o                         
  -1   9   4          0.94          1.85         0.79 o                         
   0   9   4         15.03         14.27         1.45 o                         
   1   9   4         35.88         35.94         1.49 o                         
   2   9   4         24.14         22.77         1.13 o                         
   3   9   4         20.77         20.26         0.90 o                         
   4   9   4         38.60         36.77         1.01 o                         
   5   9   4         20.37         20.06         2.77 o                         
   6   9   4         37.25         37.91         2.45 o                         
   7   9   4          0.28         -0.44         2.41 o                         
  -4  10   4          3.37          4.70         2.98 o                         
  -3  10   4          4.35          4.22         1.65 o                         
  -2  10   4          3.51          2.88         0.50 o                         
  -1  10   4         13.69         13.09         0.78 o                         
   0  10   4         15.45         14.76         1.57 o                         
   1  10   4         12.66         12.42         1.21 o                         
   2  10   4         12.66         11.42         1.29 o                         
   3  10   4         15.27         14.35         1.53 o                         
   4  10   4         19.09         19.74         1.81 o                         
   5  10   4          0.70          2.41         2.33 o                         
   6  10   4          3.41          3.38         2.81 o                         
  -2  11   4          9.65          7.52         2.49 o                         
  -1  11   4          1.27          1.04         0.80 o                         
   0  11   4          2.31          2.93         1.13 o                         
   1  11   4          5.87          5.91         1.73 o                         
   2  11   4          1.29          1.45         1.09 o                         
   3  11   4          7.36          5.95         1.45 o                         
   4  11   4         11.48         13.63         1.85 o                         
  -2 -10   5         12.54         12.46         2.53 o                         
  -1 -10   5          8.74          8.24         3.30 o                         
   0 -10   5          6.60          9.61         3.10 o                         
   1 -10   5          6.48          9.53         1.89 o                         
  -5  -9   5          3.54          4.98         1.59 o                         
  -4  -9   5         14.30         16.96         1.75 o                         
  -3  -9   5          9.23         13.19         3.70 o                         
  -2  -9   5         28.57         31.12         4.18 o                         
  -1  -9   5          8.63          5.87         2.98 o                         
   0  -9   5          8.51         10.37         2.89 o                         
   1  -9   5         13.84         15.72         1.97 o                         
   2  -9   5          1.94          2.65         2.13 o                         
   3  -9   5          2.78          2.61         1.33 o                         
  -6  -8   5          8.42         10.70         1.86 o                         
  -5  -8   5         21.09         22.53         4.06 o                         
  -4  -8   5         11.96         11.66         2.37 o                         
  -3  -8   5         21.75         13.26         2.91 o                         
  -2  -8   5         20.67         23.84         3.58 o                         
  -1  -8   5         12.54         15.76         1.97 o                         
   0  -8   5         10.63         10.57         2.65 o                         
   1  -8   5          4.85          5.51         1.45 o                         
   2  -8   5          6.46          6.38         1.32 o                         
   3  -8   5          5.49          6.35         1.19 o                         
   4  -8   5          0.14          1.21         1.03 o                         
   5  -8   5          0.94          1.71         0.82 o                         
  -7  -7   5         12.65         13.35         1.86 o                         
  -6  -7   5         10.33         11.41         1.36 o                         
  -5  -7   5         22.41         22.87         1.56 o                         
  -4  -7   5         28.55         21.88         4.10 o                         
  -3  -7   5         17.41         16.51         2.45 o                         
  -2  -7   5          3.16          3.30         1.53 o                         
  -1  -7   5         17.24         18.17         1.85 o                         
   0  -7   5         30.29         33.90         1.97 o                         
   1  -7   5          7.61          9.38         1.25 o                         
   2  -7   5          5.85          5.92         1.47 o                         
   3  -7   5          6.20          5.43         1.11 o                         
   4  -7   5         14.94         13.92         1.67 o                         
   5  -7   5         10.93         10.32         1.57 o                         
   6  -7   5          0.45          0.63         1.07 o                         
  -8  -6   5          2.41          1.21         1.93 o                         
  -7  -6   5          8.00          7.36         1.43 o                         
  -6  -6   5         18.81         17.76         1.68 o                         
  -5  -6   5         48.47         49.93         4.22 o                         
  -4  -6   5         22.79         24.11         1.16 o                         
  -3  -6   5          1.78          2.23         0.79 o                         
  -2  -6   5         27.31         29.35         2.01 o                         
  -1  -6   5         80.32         77.89         3.76 o                         
   0  -6   5         24.47         23.52         1.49 o                         
   1  -6   5         39.88         39.94         2.25 o                         
   2  -6   5         23.88         22.99         1.17 o                         
   3  -6   5         13.73         15.35         1.56 o                         
   4  -6   5         15.83         16.08         1.54 o                         
   5  -6   5          0.08          0.74         0.76 o                         
   6  -6   5          4.86          4.99         0.94 o                         
   7  -6   5          3.40          3.40         1.45 o                         
  -8  -5   5          0.64          0.89         1.01 o                         
  -7  -5   5          7.16          8.79         1.06 o                         
  -6  -5   5         20.66         21.62         0.92 o                         
  -5  -5   5          7.54          8.16         1.37 o                         
  -4  -5   5         40.18         46.09         1.38 o                         
  -3  -5   5        172.58        175.29        10.15 o                         
  -2  -5   5        141.52        141.32         4.24 o                         
  -1  -5   5         34.87         38.23         1.59 o                         
   0  -5   5         46.99         48.88         2.35 o                         
   1  -5   5         35.11         34.71         2.61 o                         
   2  -5   5          0.47          1.86         1.09 o                         
   3  -5   5         12.80         13.56         1.39 o                         
   4  -5   5         41.53         40.43         1.58 o                         
   5  -5   5          0.69          1.89         1.05 o                         
   6  -5   5          4.57          3.21         1.14 o                         
   7  -5   5          0.55          0.88         0.74 o                         
  -8  -4   5          1.86          3.04         0.82 o                         
  -7  -4   5          4.52          4.84         0.82 o                         
  -6  -4   5          0.43          1.15         0.59 o                         
  -5  -4   5          2.69          2.68         0.61 o                         
  -4  -4   5         59.92         64.06         6.27 o                         
  -3  -4   5         43.02         49.75         2.83 o                         
  -2  -4   5         61.39         63.43         1.56 o                         
  -1  -4   5         70.01         73.13         1.80 o                         
   0  -4   5          0.76          0.75         1.03 o                         
   1  -4   5         20.53         18.67         1.75 o                         
   2  -4   5         56.96         62.21         1.83 o                         
   3  -4   5         13.67         13.54         0.97 o                         
   4  -4   5         32.37         30.61         1.11 o                         
   5  -4   5         10.67         11.02         1.26 o                         
   6  -4   5         14.72         12.95         1.07 o                         
   7  -4   5          9.15          9.12         1.04 o                         
   8  -4   5          9.32          8.09         1.36 o                         
  -9  -3   5          0.20         -0.57         0.63 o                         
  -8  -3   5          8.61          8.81         1.00 o                         
  -7  -3   5         10.25          9.35         0.95 o                         
  -6  -3   5         13.31         14.10         1.18 o                         
  -5  -3   5          4.61          4.39         0.62 o                         
  -4  -3   5         24.29         30.21         2.15 o                         
  -3  -3   5        128.33        136.41         3.84 o                         
  -2  -3   5        236.47        233.86         3.78 o                         
  -1  -3   5          8.71         10.64         0.77 o                         
   0  -3   5          1.02          1.10         0.91 o                         
   1  -3   5        112.12        127.00         1.97 o                         
   2  -3   5         88.85         91.78         1.80 o                         
   3  -3   5         92.24         94.72         1.91 o                         
   4  -3   5         99.22         95.73         4.30 o                         
   5  -3   5         33.50         33.26         1.30 o                         
   6  -3   5         12.13         11.38         1.01 o                         
   7  -3   5         15.66         14.62         1.15 o                         
   8  -3   5          9.12          7.93         1.08 o                         
  -9  -2   5          1.26          1.28         0.55 o                         
  -8  -2   5          5.80          7.11         0.79 o                         
  -7  -2   5          1.66          1.39         0.82 o                         
  -6  -2   5          2.11          3.13         0.55 o                         
  -5  -2   5          0.47          0.77         1.03 o                         
  -4  -2   5        316.79        336.84        28.08 o                         
  -3  -2   5         31.64         32.83         1.35 o                         
  -2  -2   5         33.86         43.58         1.41 o                         
  -1  -2   5         19.15         19.24         0.91 o                         
   0  -2   5        723.66        788.19        19.44 o                         
   1  -2   5        128.95        132.91         2.03 o                         
   2  -2   5         77.35         71.14         1.66 o                         
   3  -2   5        203.40        202.90         8.72 o                         
   4  -2   5         80.15         77.89         1.97 o                         
   5  -2   5         66.67         66.88         4.22 o                         
   6  -2   5         35.47         34.99         1.53 o                         
   7  -2   5         35.20         34.61         1.48 o                         
   8  -2   5          7.30          7.07         1.03 o                         
   9  -2   5          4.52          4.49         1.09 o                         
  -9  -1   5          0.35          2.13         1.25 o                         
  -8  -1   5          0.70          0.50         0.54 o                         
  -7  -1   5          6.78          7.11         0.65 o                         
  -6  -1   5         12.75         11.92         0.81 o                         
  -5  -1   5          0.71          0.24         0.74 o                         
  -4  -1   5        115.65        115.47        11.58 o                         
  -3  -1   5        101.87        100.21         3.04 o                         
  -2  -1   5        258.63        270.34        12.34 o                         
  -1  -1   5        141.85        144.89         3.38 o                         
   0  -1   5        221.50        199.17         2.78 o                         
   1  -1   5         52.61         49.91         1.12 o                         
   2  -1   5        241.31        244.79         4.70 o                         
   3  -1   5        790.53        795.69        17.03 o                         
   4  -1   5        188.34        189.57         5.63 o                         
   5  -1   5         50.37         51.85         1.22 o                         
   6  -1   5         40.72         40.74         1.42 o                         
   7  -1   5         58.58         56.70         1.82 o                         
   8  -1   5          3.60          4.00         0.92 o                         
   9  -1   5          7.02          6.48         1.97 o                         
  -9   0   5          0.68          1.65         1.41 o                         
  -8   0   5          3.47          3.30         1.01 o                         
  -7   0   5          4.81          4.14         0.55 o                         
  -6   0   5          5.14          4.94         0.68 o                         
  -5   0   5         82.70         93.76         1.92 o                         
  -4   0   5        169.82        186.73         8.97 o                         
  -3   0   5         76.82         70.10         4.46 o                         
  -2   0   5          4.23          3.20         0.39 o                         
  -1   0   5        177.28        177.31         2.69 o                         
   0   0   5        797.74        800.63        12.79 o                         
   1   0   5        326.28        308.08         3.70 o                         
   2   0   5        817.52        843.74        12.00 o                         
   3   0   5        795.23        828.08         9.10 o                         
   4   0   5         12.63         11.82         1.04 o                         
   5   0   5         12.61         13.00         1.67 o                         
   6   0   5         99.96         95.23         2.71 o                         
   7   0   5         85.64         81.79         2.11 o                         
   8   0   5          2.34          4.13         0.91 o                         
   9   0   5          5.05          5.56         1.37 o                         
  -9   1   5          4.00          6.35         1.89 o                         
  -8   1   5          4.26          6.51         1.65 o                         
  -7   1   5          6.27          3.49         0.98 o                         
  -6   1   5          4.27          4.34         1.20 o                         
  -5   1   5         99.16        117.41         2.69 o                         
  -4   1   5         27.00         25.96         1.75 o                         
  -3   1   5        166.14        162.69         7.55 o                         
  -2   1   5        310.55        291.00        15.32 o                         
  -1   1   5        341.28        335.92        13.61 o                         
   0   1   5        168.25        151.26         2.57 o                         
   1   1   5       1287.55       1362.73        30.54 o                         
   2   1   5        638.67        636.81         6.65 o                         
   3   1   5          1.59          2.52         0.48 o                         
   4   1   5         36.30         33.88         1.29 o                         
   5   1   5        196.09        187.74         2.59 o                         
   6   1   5        144.02        141.19         2.89 o                         
   7   1   5         53.78         54.39         2.61 o                         
   8   1   5          6.56          6.11         1.03 o                         
   9   1   5         14.50         14.59         1.29 o                         
  -9   2   5          1.01         -1.29         2.69 o                         
  -8   2   5          0.91          1.93         2.45 o                         
  -7   2   5          7.59         11.82         2.85 o                         
  -6   2   5          6.60          8.57         1.26 o                         
  -5   2   5        139.46        158.09         3.52 o                         
  -4   2   5         66.01         75.04         1.71 o                         
  -3   2   5        100.33         98.57         3.73 o                         
  -2   2   5         53.30         45.24         2.40 o                         
  -1   2   5        476.55        480.48         9.85 o                         
   0   2   5        463.08        472.86        10.45 o                         
   1   2   5        226.74        210.89         4.36 o                         
   2   2   5        112.14        106.63         1.76 o                         
   3   2   5        214.95        205.29         2.43 o                         
   4   2   5        113.93        110.43         1.84 o                         
   5   2   5         91.68         87.98         1.80 o                         
   6   2   5        431.96        417.39         6.18 o                         
   7   2   5         94.40         95.68         2.25 o                         
   8   2   5          5.26          6.78         0.90 o                         
   9   2   5          4.11          5.19         1.12 o                         
  -8   3   5          2.62          4.82         1.97 o                         
  -7   3   5         21.29         26.94         2.57 o                         
  -6   3   5         14.65         16.91         1.53 o                         
  -5   3   5         35.24         45.35         2.13 o                         
  -4   3   5         35.73         39.82         1.63 o                         
  -3   3   5         78.54         83.60         2.43 o                         
  -2   3   5         83.99         83.55         2.62 o                         
  -1   3   5        518.83        499.70        11.36 o                         
   0   3   5        125.50        133.06         3.64 o                         
   1   3   5        340.70        313.45         4.91 o                         
   2   3   5        506.04        478.83         5.05 o                         
   3   3   5          0.65          0.69         0.64 o                         
   4   3   5        237.08        229.63         2.84 o                         
   5   3   5       1124.90       1122.58        13.37 o                         
   6   3   5        205.43        200.72         4.89 o                         
   7   3   5         81.02         76.52         2.02 o                         
   8   3   5          2.10          2.99         0.88 o                         
   9   3   5          9.65         11.26         1.34 o                         
  -8   4   5          5.73          7.84         2.33 o                         
  -7   4   5          4.06          2.81         1.85 o                         
  -6   4   5          2.20          2.53         1.61 o                         
  -5   4   5         12.57         16.46         2.02 o                         
  -4   4   5         59.88         67.17         2.65 o                         
  -3   4   5         48.64         45.69         3.10 o                         
  -2   4   5         97.80         94.54         3.25 o                         
  -1   4   5        262.51        272.05        15.94 o                         
   0   4   5        290.43        294.26         4.38 o                         
   1   4   5        244.15        247.04         2.70 o                         
   2   4   5         96.90         88.17         1.43 o                         
   3   4   5        348.03        300.80         3.43 o                         
   4   4   5        554.96        550.82         6.48 o                         
   5   4   5          5.92          6.54         0.78 o                         
   6   4   5         19.46         18.08         1.04 o                         
   7   4   5          1.66          2.32         0.99 o                         
   8   4   5         31.00         32.99         1.43 o                         
   9   4   5          3.19          5.97         1.31 o                         
  -8   5   5          0.99         -1.09         2.01 o                         
  -7   5   5          0.07         -1.85         1.85 o                         
  -6   5   5         14.57         18.54         2.41 o                         
  -5   5   5          5.13          8.47         1.53 o                         
  -4   5   5         18.01         19.61         1.34 o                         
  -3   5   5         75.14         71.38         2.33 o                         
  -2   5   5        223.73        231.21         4.62 o                         
  -1   5   5        144.31        146.58         3.67 o                         
   0   5   5        211.96        201.92         2.55 o                         
   1   5   5         47.34         40.54         0.70 o                         
   2   5   5         34.92         36.37         0.78 o                         
   3   5   5        105.45         96.92         2.63 o                         
   4   5   5          3.36          3.42         0.67 o                         
   5   5   5         18.69         21.43         1.45 o                         
   6   5   5         56.99         58.67         1.80 o                         
   7   5   5          2.11          0.77         1.33 o                         
   8   5   5         17.24         19.51         1.32 o                         
   9   5   5         32.85         36.11         2.52 o                         
  -7   6   5          0.03         -0.08         1.69 o                         
  -6   6   5          3.33          7.96         2.21 o                         
  -5   6   5         17.31         21.03         3.66 o                         
  -4   6   5        108.78        125.82         3.13 o                         
  -3   6   5         16.83         18.94         1.83 o                         
  -2   6   5         17.35         17.74         0.66 o                         
  -1   6   5         11.83         13.01         0.48 o                         
   0   6   5         51.69         52.24         0.89 o                         
   1   6   5         23.52         23.88         0.88 o                         
   2   6   5         38.98         32.97         0.89 o                         
   3   6   5         46.21         44.48         1.05 o                         
   4   6   5         58.98         56.12         2.27 o                         
   5   6   5         83.09         84.04         1.73 o                         
   6   6   5          1.03          1.13         1.34 o                         
   7   6   5         40.45         47.40         1.62 o                         
   8   6   5         55.60         62.09         2.28 o                         
  -6   7   5         15.65         20.59         3.02 o                         
  -5   7   5         26.10         33.49         4.34 o                         
  -4   7   5          2.02          4.42         1.65 o                         
  -3   7   5         19.44         22.72         2.06 o                         
  -2   7   5        104.33        110.23         5.96 o                         
  -1   7   5         56.76         56.67         0.95 o                         
   0   7   5          6.58          7.42         0.61 o                         
   1   7   5         28.37         29.78         0.86 o                         
   2   7   5         62.34         60.86         1.07 o                         
   3   7   5         40.76         40.29         1.06 o                         
   4   7   5         45.57         46.40         1.33 o                         
   5   7   5         41.28         42.92         1.31 o                         
   6   7   5         18.01         16.00         0.97 o                         
   7   7   5         39.88         34.83         3.59 o                         
   8   7   5          0.14          0.65         1.17 o                         
  -5   8   5          0.29         -1.33         2.85 o                         
  -4   8   5          0.27          0.36         1.45 o                         
  -3   8   5         18.94         15.38         3.42 o                         
  -2   8   5         24.32         23.31         0.95 o                         
  -1   8   5          5.00          4.71         0.68 o                         
   0   8   5         34.64         33.55         1.09 o                         
   1   8   5         44.27         45.44         1.21 o                         
   2   8   5         29.50         30.62         0.87 o                         
   3   8   5         13.84         15.18         0.85 o                         
   4   8   5         20.99         21.55         0.96 o                         
   5   8   5         34.50         34.03         1.83 o                         
   6   8   5          1.38          2.26         1.20 o                         
   7   8   5          2.31          2.85         1.40 o                         
  -4   9   5          0.03          0.36         2.37 o                         
  -3   9   5          7.68          8.16         1.81 o                         
  -2   9   5         20.93         20.26         0.74 o                         
  -1   9   5         38.79         37.73         1.14 o                         
   0   9   5          2.23          2.40         0.68 o                         
   1   9   5          1.91          2.87         0.74 o                         
   2   9   5         19.13         18.61         1.26 o                         
   3   9   5          6.07          6.67         0.61 o                         
   4   9   5         13.54         15.06         0.89 o                         
   5   9   5         18.85         21.09         1.35 o                         
   6   9   5          8.18          9.45         1.49 o                         
  -3  10   5         21.25         23.44         3.70 o                         
  -2  10   5          4.61          5.15         2.33 o                         
  -1  10   5          0.13         -0.68         1.01 o                         
   0  10   5          0.41          0.84         1.17 o                         
   1  10   5         19.11         19.58         1.41 o                         
   2  10   5          5.74          6.67         1.85 o                         
   3  10   5         13.09         13.23         1.15 o                         
   4  10   5         41.57         41.90         3.34 o                         
   5  10   5          5.85          8.93         2.81 o                         
  -1  11   5          1.13          0.88         0.92 o                         
   0  11   5          8.71          9.21         1.65 o                         
   1  11   5         16.16         18.78         1.49 o                         
   2  11   5          3.93          4.14         1.97 o                         
   3  11   5          6.75          5.79         2.29 o                         
  -3  -9   6          4.78          3.14         2.09 o                         
  -2  -9   6          1.92          2.77         3.06 o                         
  -1  -9   6          0.87          2.17         2.89 o                         
   0  -9   6          3.76          3.82         2.77 o                         
   1  -9   6          5.73          7.20         1.85 o                         
   2  -9   6          1.66          2.73         1.49 o                         
  -5  -8   6          6.32          5.91         1.41 o                         
  -4  -8   6         12.80         13.75         2.41 o                         
  -3  -8   6          8.96          8.93         2.25 o                         
  -2  -8   6          0.57          0.20         2.41 o                         
  -1  -8   6          8.39          6.75         3.02 o                         
   0  -8   6         25.00         24.73         3.50 o                         
   1  -8   6          6.20          4.54         1.20 o                         
   2  -8   6          6.50          7.48         1.88 o                         
   3  -8   6          3.41          4.46         1.10 o                         
   4  -8   6          2.14          3.97         1.64 o                         
  -6  -7   6          3.09          3.87         1.98 o                         
  -5  -7   6          8.90          9.01         3.18 o                         
  -4  -7   6          2.40          2.01         0.76 o                         
  -3  -7   6         13.97         14.11         1.16 o                         
  -2  -7   6         65.68         63.93         4.66 o                         
  -1  -7   6         43.39         42.26         3.82 o                         
   0  -7   6         12.41         12.88         2.04 o                         
   1  -7   6          9.38         10.60         1.22 o                         
   2  -7   6          5.44          6.98         1.35 o                         
   3  -7   6          0.10          0.82         0.99 o                         
   4  -7   6          3.12          1.94         1.14 o                         
   5  -7   6          6.02          6.91         1.28 o                         
  -7  -6   6          1.14          0.93         1.54 o                         
  -6  -6   6          4.58          6.26         1.30 o                         
  -5  -6   6          0.54          0.20         1.33 o                         
  -4  -6   6          1.23          1.06         0.78 o                         
  -3  -6   6         31.22         27.79         1.36 o                         
  -2  -6   6         38.48         42.74         3.66 o                         
  -1  -6   6         15.03         15.80         2.81 o                         
   0  -6   6         10.74         11.72         1.38 o                         
   1  -6   6          1.24          0.92         1.01 o                         
   2  -6   6          9.21         12.44         1.71 o                         
   3  -6   6         10.56         13.38         1.37 o                         
   4  -6   6          4.96          5.59         1.29 o                         
   5  -6   6          8.42          7.44         1.01 o                         
   6  -6   6          2.12          1.57         0.82 o                         
  -7  -5   6          7.47          7.78         1.73 o                         
  -6  -5   6          7.19          8.99         3.00 o                         
  -5  -5   6         10.66         11.52         1.01 o                         
  -4  -5   6          0.11          0.77         0.87 o                         
  -3  -5   6          8.79         10.37         1.05 o                         
  -2  -5   6         37.85         34.75         1.81 o                         
  -1  -5   6         92.96         90.86         2.27 o                         
   0  -5   6          0.78          1.75         0.86 o                         
   1  -5   6          1.24          1.05         0.98 o                         
   2  -5   6         35.15         38.84         1.44 o                         
   3  -5   6         27.15         26.93         1.46 o                         
   4  -5   6         24.93         24.75         1.49 o                         
   5  -5   6         25.07         25.97         1.94 o                         
   6  -5   6          6.37          8.08         1.19 o                         
   7  -5   6          2.69          1.67         1.00 o                         
  -8  -4   6          1.17          1.35         0.75 o                         
  -7  -4   6          7.03          7.05         0.97 o                         
  -6  -4   6          2.10          3.67         1.09 o                         
  -5  -4   6          1.25          1.41         0.96 o                         
  -4  -4   6          0.17         -0.74         0.74 o                         
  -3  -4   6        213.33        220.28        19.56 o                         
  -2  -4   6         40.87         40.88         2.15 o                         
  -1  -4   6          4.95          5.06         1.06 o                         
   0  -4   6          6.56          5.92         1.05 o                         
   1  -4   6        237.60        253.62         5.53 o                         
   2  -4   6         64.55         69.76         1.96 o                         
   3  -4   6         29.94         31.63         1.79 o                         
   4  -4   6         47.00         45.53         1.76 o                         
   5  -4   6         20.54         19.90         1.67 o                         
   6  -4   6         13.64         12.88         1.56 o                         
   7  -4   6          5.58          5.90         1.40 o                         
  -8  -3   6          0.25         -0.05         0.68 o                         
  -7  -3   6          0.82          0.75         0.61 o                         
  -6  -3   6          9.52         11.39         2.31 o                         
  -5  -3   6         18.86         20.76         4.06 o                         
  -4  -3   6          2.81          3.60         0.88 o                         
  -3  -3   6         86.96         85.08         6.74 o                         
  -2  -3   6         42.62         38.75         2.61 o                         
  -1  -3   6        157.16        156.45         3.19 o                         
   0  -3   6        122.11        123.89         2.44 o                         
   1  -3   6         97.98         98.56         1.93 o                         
   2  -3   6         13.85         12.51         1.03 o                         
   3  -3   6         98.12        103.32         2.39 o                         
   4  -3   6        201.15        197.65         8.22 o                         
   5  -3   6         37.05         40.35         1.56 o                         
   6  -3   6          7.35          7.74         1.04 o                         
   7  -3   6          6.94          6.22         1.08 o                         
   8  -3   6         10.21          9.80         1.25 o                         
  -8  -2   6          1.27          1.59         0.96 o                         
  -7  -2   6          7.08          8.23         1.95 o                         
  -6  -2   6          7.87          8.76         1.22 o                         
  -5  -2   6          8.10          7.00         0.87 o                         
  -4  -2   6         71.73         82.98        14.25 o                         
  -3  -2   6        197.21        180.55         3.10 o                         
  -2  -2   6         89.06         83.22         3.61 o                         
  -1  -2   6         10.50          9.16         1.79 o                         
   0  -2   6         66.67         65.86         1.58 o                         
   1  -2   6        357.40        356.29         4.89 o                         
   2  -2   6        144.56        147.00         2.30 o                         
   3  -2   6        232.47        231.53         3.38 o                         
   4  -2   6        178.00        188.77        12.14 o                         
   5  -2   6          0.81          0.85         0.77 o                         
   6  -2   6          2.36          2.83         0.96 o                         
   7  -2   6         25.03         22.78         2.61 o                         
   8  -2   6         18.38         17.69         1.84 o                         
  -8  -1   6          8.51          6.21         0.98 o                         
  -7  -1   6          7.50          7.08         1.67 o                         
  -6  -1   6          9.86          9.43         2.11 o                         
  -5  -1   6         14.47         13.86         1.97 o                         
  -4  -1   6        108.94         91.70         2.41 o                         
  -3  -1   6         27.23         26.51         2.61 o                         
  -2  -1   6        136.34        134.86        12.87 o                         
  -1  -1   6        250.62        232.23         8.22 o                         
   0  -1   6        221.61        224.98         3.13 o                         
   1  -1   6         94.14         97.94         1.63 o                         
   2  -1   6        436.14        447.17         5.73 o                         
   3  -1   6        233.07        224.65         3.13 o                         
   4  -1   6          0.32         -0.04         0.51 o                         
   5  -1   6          5.30          4.99         0.92 o                         
   6  -1   6         58.10         54.11         1.76 o                         
   7  -1   6         54.61         49.02         2.32 o                         
   8  -1   6         16.36         16.86         1.46 o                         
  -8   0   6          2.73          2.98         2.21 o                         
  -7   0   6          2.70          2.70         0.60 o                         
  -6   0   6         14.12         19.73         2.87 o                         
  -5   0   6         16.40         15.20         4.42 o                         
  -4   0   6        199.26        167.59         2.94 o                         
  -3   0   6         83.36         84.89         5.88 o                         
  -2   0   6        105.58         95.70         6.55 o                         
  -1   0   6         46.32         42.99         0.80 o                         
   0   0   6        358.87        359.16         7.72 o                         
   1   0   6        317.75        306.81         3.84 o                         
   2   0   6        113.88        108.20         1.71 o                         
   3   0   6         22.21         23.75         1.06 o                         
   4   0   6         90.07         88.76         1.83 o                         
   5   0   6         76.88         75.42         1.84 o                         
   6   0   6         45.99         46.20         1.42 o                         
   7   0   6        113.59        107.89         2.73 o                         
   8   0   6         20.06         18.27         1.19 o                         
   9   0   6          0.34          1.29         1.34 o                         
  -8   1   6          1.50         -0.32         2.09 o                         
  -7   1   6          8.30          8.57         2.05 o                         
  -6   1   6         43.04         48.13         3.52 o                         
  -5   1   6         21.04         23.19         1.45 o                         
  -4   1   6         54.46         50.49         6.67 o                         
  -3   1   6         37.32         35.12         2.84 o                         
  -2   1   6        126.70        125.59         8.84 o                         
  -1   1   6        101.65        100.42         2.19 o                         
   0   1   6        405.38        379.74         5.83 o                         
   1   1   6         76.68         77.52         1.63 o                         
   2   1   6        270.86        252.44         3.08 o                         
   3   1   6        323.18        302.22         3.89 o                         
   4   1   6          3.07          2.19         1.00 o                         
   5   1   6         76.00         74.83         3.26 o                         
   6   1   6        385.42        390.38         6.30 o                         
   7   1   6         62.51         61.26         2.40 o                         
   8   1   6         35.21         31.16         1.64 o                         
   9   1   6          0.06          0.26         0.96 o                         
  -8   2   6          2.13          2.33         1.77 o                         
  -7   2   6         12.45         14.92         3.22 o                         
  -6   2   6         10.53         13.10         1.51 o                         
  -5   2   6          2.37          3.08         0.94 o                         
  -4   2   6         29.14         24.62         0.78 o                         
  -3   2   6        106.13         90.66         2.73 o                         
  -2   2   6         71.55         66.68         4.17 o                         
  -1   2   6        142.95        133.11         7.34 o                         
   0   2   6        397.70        371.38        10.65 o                         
   1   2   6        190.29        186.80         4.56 o                         
   2   2   6        148.74        145.40         2.15 o                         
   3   2   6         50.55         46.75         1.21 o                         
   4   2   6        168.33        160.16         2.57 o                         
   5   2   6        249.92        249.75         3.80 o                         
   6   2   6          0.85          1.37         0.91 o                         
   7   2   6         22.90         23.07         1.35 o                         
   8   2   6          0.37          1.43         1.03 o                         
   9   2   6         20.19         21.87         1.38 o                         
  -8   3   6          3.45          3.78         3.22 o                         
  -7   3   6          2.03          4.38         1.73 o                         
  -6   3   6          0.26          1.38         1.22 o                         
  -5   3   6         30.46         46.74         2.57 o                         
  -4   3   6         25.47         25.99         4.58 o                         
  -3   3   6         53.91         54.59         3.02 o                         
  -2   3   6        109.64         99.46         4.86 o                         
  -1   3   6        208.81        203.76         8.29 o                         
   0   3   6        157.56        160.69         5.57 o                         
   1   3   6        249.84        234.93         2.87 o                         
   2   3   6         37.77         33.17         1.00 o                         
   3   3   6         11.71         12.62         0.75 o                         
   4   3   6         55.63         51.37         1.45 o                         
   5   3   6          0.42         -0.50         0.79 o                         
   6   3   6          8.77         10.75         1.14 o                         
   7   3   6         47.12         49.80         1.59 o                         
   8   3   6          4.43          4.05         1.01 o                         
   9   3   6          8.45          7.84         1.43 o                         
  -8   4   6          0.60          1.25         3.10 o                         
  -7   4   6          1.30          5.27         3.14 o                         
  -6   4   6          0.59          1.82         1.31 o                         
  -5   4   6         16.02         21.39         1.88 o                         
  -4   4   6         28.21         36.30         1.71 o                         
  -3   4   6        194.24        192.42        30.01 o                         
  -2   4   6         34.48         30.98         2.28 o                         
  -1   4   6         22.38         23.46         1.57 o                         
   0   4   6          8.06          8.46         0.70 o                         
   1   4   6         37.07         37.40         0.90 o                         
   2   4   6         13.64         13.94         0.64 o                         
   3   4   6         62.84         54.37         1.18 o                         
   4   4   6         44.72         46.15         1.72 o                         
   5   4   6         39.47         35.89         1.82 o                         
   6   4   6         73.93         72.05         1.98 o                         
   7   4   6          2.80          3.89         0.94 o                         
   8   4   6         16.42         19.94         1.38 o                         
   9   4   6         27.17         29.26         1.94 o                         
  -7   5   6          1.95          4.95         3.34 o                         
  -6   5   6          0.44          0.16         2.49 o                         
  -5   5   6         42.20         60.88         4.32 o                         
  -4   5   6         75.72         93.28         2.99 o                         
  -3   5   6          8.58          7.85         1.32 o                         
  -2   5   6         96.07         91.21         6.08 o                         
  -1   5   6        184.35        191.22         6.19 o                         
   0   5   6        135.34        136.62         5.47 o                         
   1   5   6         37.13         34.89         0.87 o                         
   2   5   6         31.73         32.28         0.75 o                         
   3   5   6         53.98         50.70         1.38 o                         
   4   5   6         41.80         42.27         1.38 o                         
   5   5   6         59.43         64.60         2.20 o                         
   6   5   6         27.36         29.10         1.97 o                         
   7   5   6          9.45          9.16         1.15 o                         
   8   5   6         25.83         24.79         2.09 o                         
  -7   6   6          0.58         -0.64         3.10 o                         
  -6   6   6          4.62          7.92         3.58 o                         
  -5   6   6          5.51          8.85         1.44 o                         
  -4   6   6          4.69          4.78         1.40 o                         
  -3   6   6          2.06          1.89         0.59 o                         
  -2   6   6         76.82         81.93         2.81 o                         
  -1   6   6        102.82        106.37         2.97 o                         
   0   6   6          0.99          0.91         0.44 o                         
   1   6   6         38.88         36.66         1.21 o                         
   2   6   6         84.28         83.00         1.22 o                         
   3   6   6         52.52         50.50         1.21 o                         
   4   6   6          8.01          8.01         0.97 o                         
   5   6   6         18.18         17.73         1.33 o                         
   6   6   6         35.32         39.26         1.80 o                         
   7   6   6          2.62          3.41         1.31 o                         
   8   6   6          1.56          3.06         1.49 o                         
  -6   7   6          3.20          7.48         3.82 o                         
  -5   7   6          0.26          1.37         1.77 o                         
  -4   7   6          1.64          2.16         1.34 o                         
  -3   7   6          1.63          1.66         0.48 o                         
  -2   7   6         12.64         13.11         1.73 o                         
  -1   7   6         44.75         48.99         1.91 o                         
   0   7   6        106.44        109.18         1.56 o                         
   1   7   6          5.07          5.42         0.68 o                         
   2   7   6          0.31         -0.29         0.53 o                         
   3   7   6         34.31         33.98         0.98 o                         
   4   7   6         16.95         17.58         0.89 o                         
   5   7   6         24.08         24.95         1.62 o                         
   6   7   6         23.05         22.86         1.79 o                         
   7   7   6          7.73          6.41         0.84 o                         
  -5   8   6          0.34         -0.16         1.65 o                         
  -4   8   6          0.42          2.98         2.73 o                         
  -3   8   6          0.65         -0.40         1.97 o                         
  -2   8   6         73.39         81.55         4.90 o                         
  -1   8   6         12.15         11.90         0.58 o                         
   0   8   6          2.43          2.06         0.55 o                         
   1   8   6          1.10          1.56         0.58 o                         
   2   8   6         72.36         72.95         1.51 o                         
   3   8   6         15.74         16.28         0.90 o                         
   4   8   6         16.71         16.99         1.08 o                         
   5   8   6         71.28         69.82         2.71 o                         
   6   8   6         17.98         19.64         1.64 o                         
   7   8   6          4.81          6.21         1.77 o                         
  -4   9   6          0.22          5.19         2.94 o                         
  -3   9   6          2.13          3.94         2.65 o                         
  -2   9   6         18.52         20.16         3.78 o                         
  -1   9   6          0.37          0.46         0.70 o                         
   0   9   6          8.32          9.27         0.80 o                         
   1   9   6         27.87         26.76         0.92 o                         
   2   9   6         36.71         39.90         1.41 o                         
   3   9   6         14.06         14.45         0.97 o                         
   4   9   6         32.56         32.92         1.43 o                         
   5   9   6         26.49         28.81         1.81 o                         
   6   9   6         10.12         10.92         2.17 o                         
  -1  10   6          3.65          3.22         0.80 o                         
   0  10   6         10.41          9.13         1.07 o                         
   1  10   6         13.06         12.95         0.92 o                         
   2  10   6         14.47         14.01         1.42 o                         
   3  10   6          4.56          4.82         0.74 o                         
   4  10   6         53.72         60.75         2.81 o                         
  -4  -8   7          0.60          0.12         2.65 o                         
  -3  -8   7          0.44          0.48         1.69 o                         
  -2  -8   7          9.35         11.54         2.37 o                         
  -1  -8   7         15.41         20.02         3.86 o                         
   0  -8   7          2.56          5.03         2.94 o                         
   1  -8   7          1.50          1.62         1.17 o                         
   2  -8   7          0.29          0.48         1.04 o                         
   3  -8   7          1.84          3.17         1.84 o                         
  -5  -7   7          3.37          4.78         2.05 o                         
  -4  -7   7          4.52          1.93         2.81 o                         
  -3  -7   7          0.86          1.34         0.69 o                         
  -2  -7   7          3.22          3.54         1.81 o                         
  -1  -7   7          9.26          8.76         1.46 o                         
   0  -7   7         20.52         22.30         2.00 o                         
   1  -7   7          0.78          2.41         1.30 o                         
   2  -7   7          0.67          0.35         1.47 o                         
   3  -7   7          8.03          8.77         1.99 o                         
   4  -7   7          5.12          4.57         1.43 o                         
  -6  -6   7          4.64          7.32         2.01 o                         
  -5  -6   7          1.76          1.99         0.95 o                         
  -4  -6   7          0.90         -0.07         0.70 o                         
  -3  -6   7          0.07          0.11         0.80 o                         
  -2  -6   7         73.98         75.79         3.70 o                         
  -1  -6   7         21.36         22.72         2.25 o                         
   0  -6   7          0.10         -0.08         1.17 o                         
   1  -6   7          1.50          0.56         1.29 o                         
   2  -6   7         48.73         46.60         3.86 o                         
   3  -6   7         18.05         17.37         1.89 o                         
   4  -6   7          6.92          8.12         1.80 o                         
   5  -6   7          7.29          7.58         1.43 o                         
  -7  -5   7          0.20          0.39         1.05 o                         
  -6  -5   7          0.85          0.90         0.67 o                         
  -5  -5   7          7.46          7.08         0.94 o                         
  -4  -5   7         13.51         13.09         0.96 o                         
  -3  -5   7          4.23          4.79         0.90 o                         
  -2  -5   7         44.18         42.00         2.31 o                         
  -1  -5   7          9.61          8.03         1.48 o                         
   0  -5   7         49.00         48.92         2.21 o                         
   1  -5   7         49.23         53.48         2.17 o                         
   2  -5   7         26.97         28.60         1.71 o                         
   3  -5   7          1.19          0.97         1.37 o                         
   4  -5   7         20.48         18.78         1.81 o                         
   5  -5   7         33.71         31.41         1.90 o                         
   6  -5   7          5.01          4.37         1.69 o                         
  -7  -4   7          1.47          0.75         0.94 o                         
  -6  -4   7          8.43         10.30         1.46 o                         
  -5  -4   7          7.97         10.20         1.65 o                         
  -4  -4   7          6.29          7.21         0.92 o                         
  -3  -4   7         33.72         33.26         2.91 o                         
  -2  -4   7        113.41        108.37         2.73 o                         
  -1  -4   7         47.05         47.56         1.93 o                         
   0  -4   7          7.34          6.65         1.17 o                         
   1  -4   7         15.41         14.08         1.74 o                         
   2  -4   7         86.37         92.78         3.03 o                         
   3  -4   7         38.20         42.76         1.84 o                         
   4  -4   7         55.14         51.98         4.76 o                         
   5  -4   7         24.82         25.95         2.09 o                         
   6  -4   7          0.23          1.37         0.99 o                         
   7  -4   7          0.29          0.47         0.95 o                         
  -8  -3   7          0.41         -0.28         1.01 o                         
  -7  -3   7         10.78          9.31         1.25 o                         
  -6  -3   7          7.98         12.22         3.60 o                         
  -5  -3   7          9.87         11.85         2.15 o                         
  -4  -3   7         19.92         23.71         4.58 o                         
  -3  -3   7         67.82         75.14         7.97 o                         
  -2  -3   7         17.67         18.09         1.43 o                         
  -1  -3   7         52.27         54.28         2.61 o                         
   0  -3   7         89.69         91.32         2.09 o                         
   1  -3   7         82.08         86.12         2.06 o                         
   2  -3   7         45.40         46.28         1.79 o                         
   3  -3   7         78.91         81.22         2.81 o                         
   4  -3   7         37.82         39.10         2.65 o                         
   5  -3   7          0.12          0.41         0.90 o                         
   6  -3   7          0.87          1.73         0.85 o                         
   7  -3   7         12.93         11.98         1.79 o                         
  -8  -2   7          3.54          3.59         1.12 o                         
  -7  -2   7          4.56          4.79         1.61 o                         
  -6  -2   7          4.11          4.95         1.31 o                         
  -5  -2   7         14.05         18.82         5.15 o                         
  -4  -2   7         17.54         16.07         1.71 o                         
  -3  -2   7        142.30        123.00         3.54 o                         
  -2  -2   7         53.09         53.19         3.70 o                         
  -1  -2   7         62.37         56.80         1.75 o                         
   0  -2   7         30.28         28.26         1.33 o                         
   1  -2   7        131.18        131.61         2.66 o                         
   2  -2   7         96.48         89.90         3.36 o                         
   3  -2   7         41.70         40.21         2.13 o                         
   4  -2   7          5.18          5.21         1.45 o                         
   5  -2   7         20.29         20.77         1.36 o                         
   6  -2   7         24.13         23.07         1.34 o                         
   7  -2   7         14.20         13.99         1.50 o                         
   8  -2   7         20.45         17.01         1.41 o                         
  -8  -1   7          1.56          1.08         0.82 o                         
  -7  -1   7          2.68          2.78         1.14 o                         
  -6  -1   7         14.34         17.41         4.52 o                         
  -5  -1   7         48.61         49.40        15.74 o                         
  -4  -1   7         17.83         16.49         2.26 o                         
  -3  -1   7         45.84         41.27         1.55 o                         
  -2  -1   7         23.14         22.73         1.94 o                         
  -1  -1   7         81.00         77.71         3.16 o                         
   0  -1   7         53.98         49.46         1.30 o                         
   1  -1   7        194.14        192.02         3.55 o                         
   2  -1   7         28.53         28.31         1.37 o                         
   3  -1   7         87.75         88.50         4.66 o                         
   4  -1   7         96.28         89.43         1.99 o                         
   5  -1   7          4.51          5.59         1.04 o                         
   6  -1   7         16.16         16.08         1.33 o                         
   7  -1   7         77.10         72.76         2.96 o                         
   8  -1   7         10.34          9.99         1.39 o                         
  -7   0   7          3.45          3.33         0.96 o                         
  -6   0   7         15.79         15.05         5.97 o                         
  -5   0   7         12.66         14.40         3.80 o                         
  -4   0   7          0.88          2.32         0.53 o                         
  -3   0   7         37.41         35.56         1.56 o                         
  -2   0   7         98.09         98.20        12.03 o                         
  -1   0   7         60.94         58.37         2.83 o                         
   0   0   7         97.76         92.69         1.87 o                         
   1   0   7        260.92        238.33         5.21 o                         
   2   0   7         69.50         69.22         2.03 o                         
   3   0   7         64.39         63.77         1.71 o                         
   4   0   7         13.96         13.54         1.10 o                         
   5   0   7         39.63         42.22         1.63 o                         
   6   0   7         69.17         71.08         1.87 o                         
   7   0   7          0.44         -0.02         0.69 o                         
   8   0   7         10.03          9.86         1.75 o                         
  -8   1   7          0.73          3.02         1.61 o                         
  -7   1   7          6.04          9.09         1.81 o                         
  -6   1   7          3.44          3.15         1.73 o                         
  -5   1   7          0.31         -0.25         0.58 o                         
  -4   1   7         32.82         27.12         1.67 o                         
  -3   1   7         49.72         42.38         1.26 o                         
  -2   1   7         79.08         68.41         1.63 o                         
  -1   1   7         89.39         79.66         5.65 o                         
   0   1   7         96.81         96.05         1.83 o                         
   1   1   7         73.10         72.10         1.60 o                         
   2   1   7        114.97        107.41         1.82 o                         
   3   1   7         18.87         16.11         1.05 o                         
   4   1   7          5.14          4.45         0.94 o                         
   5   1   7         24.02         24.08         1.73 o                         
   6   1   7          0.44          0.83         1.27 o                         
   7   1   7          2.59          1.73         1.09 o                         
   8   1   7         21.46         24.44         2.16 o                         
  -8   2   7          1.13          1.85         2.73 o                         
  -7   2   7          1.48          4.89         1.48 o                         
  -6   2   7          1.28          2.07         1.13 o                         
  -5   2   7          4.15          3.67         2.29 o                         
  -4   2   7         40.59         30.32         2.71 o                         
  -3   2   7         30.07         29.92         5.08 o                         
  -2   2   7        174.41        149.66         8.26 o                         
  -1   2   7         23.79         24.66         2.04 o                         
   0   2   7         18.55         17.98         1.07 o                         
   1   2   7          8.56          7.86         0.80 o                         
   2   2   7         21.26         22.74         1.32 o                         
   3   2   7          7.78          7.74         0.80 o                         
   4   2   7         51.28         50.23         1.55 o                         
   5   2   7         25.59         27.71         1.19 o                         
   6   2   7         19.51         19.54         1.19 o                         
   7   2   7         42.60         42.50         1.59 o                         
   8   2   7          2.48          3.63         1.64 o                         
  -7   3   7          2.01          4.39         1.58 o                         
  -6   3   7          6.01          9.87         2.12 o                         
  -5   3   7          0.32          0.83         0.66 o                         
  -4   3   7         60.41         40.64         1.49 o                         
  -3   3   7        117.62        101.12        13.75 o                         
  -2   3   7         12.30         10.34         0.61 o                         
  -1   3   7        189.15        195.07        16.87 o                         
   0   3   7        168.39        166.16         6.52 o                         
   1   3   7        170.28        166.60         2.91 o                         
   2   3   7         74.40         69.52         1.86 o                         
   3   3   7         24.59         25.64         1.48 o                         
   4   3   7         33.05         31.77         1.40 o                         
   5   3   7         24.48         25.40         1.41 o                         
   6   3   7         39.60         42.57         1.53 o                         
   7   3   7         11.98         12.61         1.21 o                         
   8   3   7          2.91          4.64         1.76 o                         
  -7   4   7          1.23          1.45         1.85 o                         
  -6   4   7          1.10          2.08         1.18 o                         
  -5   4   7          8.66         12.17         2.19 o                         
  -4   4   7         14.92         10.66         0.68 o                         
  -3   4   7         20.54         16.20         2.33 o                         
  -2   4   7         12.08         11.32         1.49 o                         
  -1   4   7        185.25        190.83        12.92 o                         
   0   4   7        264.83        268.46        21.16 o                         
   1   4   7          2.23          2.61         0.52 o                         
   2   4   7         22.39         19.89         0.83 o                         
   3   4   7         88.66         88.83         1.92 o                         
   4   4   7         57.49         55.45         1.45 o                         
   5   4   7          4.67          5.57         1.85 o                         
   6   4   7         11.88         10.36         1.61 o                         
   7   4   7         19.86         22.54         1.66 o                         
   8   4   7          3.15          4.13         1.82 o                         
  -7   5   7          0.02          2.09         3.18 o                         
  -6   5   7          0.09          1.25         1.25 o                         
  -5   5   7          7.11         13.33         2.37 o                         
  -4   5   7          0.54          0.98         0.46 o                         
  -3   5   7          8.42          6.45         0.83 o                         
  -2   5   7         14.35         12.44         1.37 o                         
  -1   5   7         10.13          9.90         0.74 o                         
   0   5   7         50.57         51.16         1.75 o                         
   1   5   7        171.16        171.23         5.50 o                         
   2   5   7         13.49         15.61         0.90 o                         
   3   5   7          1.36          0.67         0.58 o                         
   4   5   7         34.30         34.93         1.49 o                         
   5   5   7         20.19         21.06         1.19 o                         
   6   5   7         30.40         34.08         1.80 o                         
   7   5   7         21.08         22.40         1.81 o                         
   8   5   7          4.61          4.54         1.98 o                         
  -6   6   7          1.11          1.89         2.01 o                         
  -5   6   7          6.94         11.11         3.24 o                         
  -4   6   7          1.25          1.49         1.41 o                         
  -3   6   7          0.82          0.81         0.39 o                         
  -2   6   7          1.66          2.20         0.55 o                         
  -1   6   7        166.74        184.97        12.96 o                         
   0   6   7         30.66         32.17         2.87 o                         
   1   6   7          9.66          8.21         0.79 o                         
   2   6   7          1.10          1.89         0.60 o                         
   3   6   7        145.66        141.10         2.22 o                         
   4   6   7         34.86         33.75         1.12 o                         
   5   6   7         17.04         15.53         1.44 o                         
   6   6   7         71.97         76.41         2.45 o                         
   7   6   7         21.90         27.65         2.46 o                         
  -5   7   7          2.97          5.77         1.51 o                         
  -4   7   7          1.41          2.41         1.43 o                         
  -3   7   7          1.45          2.22         1.17 o                         
  -2   7   7          6.39          6.18         0.63 o                         
  -1   7   7         42.15         45.56         2.97 o                         
   0   7   7          0.93          1.17         0.52 o                         
   1   7   7         33.90         37.54         1.11 o                         
   2   7   7         62.64         59.40         1.43 o                         
   3   7   7         51.72         50.56         1.18 o                         
   4   7   7         23.54         25.56         1.66 o                         
   5   7   7         65.70         67.08         2.84 o                         
   6   7   7         35.92         37.37         2.23 o                         
   7   7   7          9.54          8.47         1.58 o                         
  -4   8   7          0.38          1.41         1.21 o                         
  -3   8   7          2.12          3.90         1.69 o                         
  -2   8   7          9.68          9.64         3.74 o                         
  -1   8   7         27.64         28.26         2.09 o                         
   0   8   7          9.89         10.03         0.93 o                         
   1   8   7         28.09         28.95         1.08 o                         
   2   8   7         33.73         34.71         1.22 o                         
   3   8   7         44.02         46.24         1.62 o                         
   4   8   7          9.12          8.89         0.91 o                         
   5   8   7         72.75         76.27         2.66 o                         
   6   8   7         79.11         83.69         6.58 o                         
  -3   9   7          2.71          4.38         1.81 o                         
  -2   9   7         14.56         17.61         2.17 o                         
  -1   9   7          8.89          9.81         1.19 o                         
   0   9   7          7.60          8.11         0.73 o                         
   1   9   7         13.47         13.40         0.80 o                         
   2   9   7         18.99         20.24         1.31 o                         
   3   9   7         38.16         41.21         1.29 o                         
   4   9   7         89.21        100.19         1.99 o                         
   5   9   7         69.00         75.03         2.62 o                         
  -1  10   7          3.05          2.60         1.12 o                         
   0  10   7         13.80         15.48         1.29 o                         
   1  10   7         11.24         12.24         1.20 o                         
   2  10   7         29.46         30.51         1.19 o                         
   3  10   7         36.44         41.05         1.74 o                         
  -1  -8   8         15.27         14.11         2.69 o                         
   0  -8   8          6.09          6.78         2.02 o                         
  -4  -7   8          3.43          4.87         2.05 o                         
  -3  -7   8          4.87          4.32         1.47 o                         
  -2  -7   8          2.69          4.10         1.93 o                         
  -1  -7   8         16.03         16.90         2.11 o                         
   0  -7   8          1.61          3.82         1.40 o                         
   1  -7   8          8.56          9.91         1.77 o                         
   2  -7   8         10.71         11.99         1.84 o                         
   3  -7   8          5.69          6.72         1.70 o                         
  -5  -6   8          5.76          5.64         1.57 o                         
  -4  -6   8          5.28          6.92         0.96 o                         
  -3  -6   8          3.07          3.02         0.98 o                         
  -2  -6   8          9.35          9.55         1.73 o                         
  -1  -6   8         34.92         40.22         2.23 o                         
   0  -6   8         13.04         15.22         1.57 o                         
   1  -6   8          3.31          3.35         1.22 o                         
   2  -6   8          2.04          0.32         1.63 o                         
   3  -6   8         12.17         15.02         1.53 o                         
   4  -6   8          6.79          6.85         1.56 o                         
  -6  -5   8          8.17         12.55         3.20 o                         
  -5  -5   8          5.17          7.10         1.29 o                         
  -4  -5   8          5.47          4.69         1.57 o                         
  -3  -5   8         11.70         12.66         1.01 o                         
  -2  -5   8         25.60         26.70         2.13 o                         
  -1  -5   8          8.93          9.94         1.67 o                         
   0  -5   8         11.21         13.21         2.16 o                         
   1  -5   8         16.62         18.00         1.80 o                         
   2  -5   8         21.22         23.35         2.13 o                         
   3  -5   8         15.13         14.30         1.68 o                         
   4  -5   8          9.45         11.31         1.62 o                         
   5  -5   8          3.70          3.83         1.31 o                         
  -6  -4   8          4.32          6.58         1.65 o                         
  -5  -4   8          3.39          4.48         1.43 o                         
  -4  -4   8          7.88          9.31         1.01 o                         
  -3  -4   8          9.55          9.06         1.38 o                         
  -2  -4   8         53.52         54.36         3.67 o                         
  -1  -4   8         16.87         14.61         1.55 o                         
   0  -4   8         21.65         20.87         1.65 o                         
   1  -4   8         10.08         11.11         1.42 o                         
   2  -4   8         27.16         27.10         2.29 o                         
   3  -4   8         18.18         17.35         1.40 o                         
   4  -4   8          9.15         11.43         1.57 o                         
   5  -4   8          1.00         -0.31         1.12 o                         
   6  -4   8          3.26          2.63         1.30 o                         
  -7  -3   8          1.32          0.88         0.99 o                         
  -6  -3   8          2.26          2.85         0.90 o                         
  -5  -3   8         13.01         15.66         4.80 o                         
  -4  -3   8         30.84         31.10         5.41 o                         
  -3  -3   8          8.41          7.82         0.88 o                         
  -2  -3   8         21.62         23.29         1.90 o                         
  -1  -3   8          8.13          8.87         1.22 o                         
   0  -3   8         28.74         28.24         1.45 o                         
   1  -3   8         18.47         17.41         1.27 o                         
   2  -3   8         61.95         62.44         1.98 o                         
   3  -3   8          7.45          7.06         1.70 o                         
   4  -3   8         17.16         17.89         1.30 o                         
   5  -3   8         16.16         15.83         1.99 o                         
   6  -3   8          1.86          1.55         1.05 o                         
  -7  -2   8          4.65          6.29         1.57 o                         
  -6  -2   8          3.68          6.55         1.47 o                         
  -5  -2   8         11.94         13.15         3.72 o                         
  -4  -2   8          6.62          8.51         1.70 o                         
  -3  -2   8          0.10          0.28         0.74 o                         
  -2  -2   8         25.13         26.64         2.63 o                         
  -1  -2   8         50.12         45.42         1.84 o                         
   0  -2   8         31.03         28.31         2.09 o                         
   1  -2   8         36.88         35.65         1.61 o                         
   2  -2   8         82.84         82.12         3.28 o                         
   3  -2   8         11.66         11.02         1.34 o                         
   4  -2   8         20.46         18.13         2.39 o                         
   5  -2   8          2.71          3.78         2.17 o                         
   6  -2   8          5.84          6.47         1.32 o                         
   7  -2   8         12.29         11.76         1.56 o                         
  -7  -1   8          0.55          0.39         1.51 o                         
  -6  -1   8          5.46          4.87         1.39 o                         
  -5  -1   8          3.71          5.75         2.79 o                         
  -4  -1   8          0.11          1.35         0.77 o                         
  -3  -1   8         22.19         27.39         3.98 o                         
  -2  -1   8         50.94         51.64         5.62 o                         
  -1  -1   8         58.09         51.14         2.23 o                         
   0  -1   8         36.96         33.46         1.47 o                         
   1  -1   8         26.32         26.28         1.22 o                         
   2  -1   8         24.23         22.45         1.22 o                         
   3  -1   8         25.97         25.37         1.90 o                         
   4  -1   8          6.15          7.15         0.99 o                         
   5  -1   8          2.68          2.89         1.11 o                         
   6  -1   8          8.12         10.88         1.43 o                         
   7  -1   8          0.19          0.06         0.85 o                         
  -7   0   8          2.17          1.93         1.40 o                         
  -6   0   8          2.49          5.46         3.94 o                         
  -5   0   8          0.56          0.88         0.72 o                         
  -4   0   8          7.41          7.63         1.76 o                         
  -3   0   8         50.57         39.16         1.53 o                         
  -2   0   8         19.81         21.88         3.32 o                         
  -1   0   8         75.74         76.28         8.47 o                         
   0   0   8          6.13          7.54         1.05 o                         
   1   0   8          6.45          3.83         1.03 o                         
   2   0   8          7.40          5.73         1.09 o                         
   3   0   8         15.96         17.84         1.43 o                         
   4   0   8          4.77          7.80         1.16 o                         
   5   0   8         19.95         19.94         1.46 o                         
   6   0   8          9.21          9.67         1.39 o                         
   7   0   8          6.69          8.76         1.19 o                         
  -7   1   8          0.24          0.24         2.17 o                         
  -6   1   8          3.46          3.35         2.01 o                         
  -5   1   8          9.99          9.22         5.03 o                         
  -4   1   8          0.37          1.42         0.73 o                         
  -3   1   8         47.33         38.23         1.67 o                         
  -2   1   8         93.87         82.17         2.25 o                         
  -1   1   8          7.29          7.09         2.03 o                         
   0   1   8        144.05        137.59         7.16 o                         
   1   1   8        112.57        110.53         2.46 o                         
   2   1   8        112.10        106.77         2.38 o                         
   3   1   8         52.01         50.03         1.70 o                         
   4   1   8         15.88         17.72         1.15 o                         
   5   1   8         18.73         20.49         1.89 o                         
   6   1   8          8.66          8.87         1.76 o                         
   7   1   8         14.22         14.05         1.53 o                         
   8   1   8          3.46          3.70         1.34 o                         
  -7   2   8          0.61          0.16         1.45 o                         
  -6   2   8          1.78          4.18         2.73 o                         
  -5   2   8          0.72          1.05         0.49 o                         
  -4   2   8          9.09          8.33         2.03 o                         
  -3   2   8         28.92         22.33         1.03 o                         
  -2   2   8         29.40         27.90         4.26 o                         
  -1   2   8         25.21         23.79         3.22 o                         
   0   2   8        205.35        203.23        13.14 o                         
   1   2   8        320.16        295.67         8.85 o                         
   2   2   8          1.91          0.49         1.09 o                         
   3   2   8         12.41         12.40         1.16 o                         
   4   2   8         41.37         38.96         2.07 o                         
   5   2   8         30.08         27.30         1.97 o                         
   6   2   8          3.16          2.24         1.17 o                         
   7   2   8          6.05          7.11         1.41 o                         
   8   2   8          6.72          6.94         1.52 o                         
  -7   3   8          0.21          2.41         2.94 o                         
  -6   3   8          0.02          0.12         1.41 o                         
  -5   3   8          0.57          0.88         2.13 o                         
  -4   3   8         10.97          8.03         0.63 o                         
  -3   3   8          0.83          1.23         0.51 o                         
  -2   3   8         18.48         16.51         3.20 o                         
  -1   3   8         45.58         39.88         5.50 o                         
   0   3   8         10.04          9.90         0.66 o                         
   1   3   8         33.09         33.42         1.71 o                         
   2   3   8        126.55        125.07         3.36 o                         
   3   3   8         19.98         21.95         1.07 o                         
   4   3   8          0.29          0.06         0.84 o                         
   5   3   8         22.33         22.70         1.32 o                         
   6   3   8         10.77         11.40         1.43 o                         
   7   3   8         22.52         23.83         2.19 o                         
   8   3   8         12.72         12.54         3.34 o                         
  -6   4   8          0.69          2.37         2.98 o                         
  -5   4   8          4.03          9.13         2.05 o                         
  -4   4   8         17.29         13.95         8.77 o                         
  -3   4   8          3.44          3.18         1.24 o                         
  -2   4   8          1.36          0.85         0.64 o                         
  -1   4   8          1.66          2.87         0.64 o                         
   0   4   8        211.53        208.01         4.66 o                         
   1   4   8         54.45         54.39         2.82 o                         
   2   4   8          9.47          7.12         0.75 o                         
   3   4   8          0.59          0.73         0.87 o                         
   4   4   8        134.31        137.25         3.29 o                         
   5   4   8         42.78         44.52         1.63 o                         
   6   4   8         15.15         15.93         1.35 o                         
   7   4   8         43.42         49.09         1.95 o                         
  -6   5   8          2.03          6.47         3.58 o                         
  -5   5   8          1.60          5.47         2.09 o                         
  -4   5   8          6.09          5.58         5.23 o                         
  -3   5   8          4.30          4.60         1.59 o                         
  -2   5   8          5.54          5.63         1.12 o                         
  -1   5   8         15.05         15.05         1.91 o                         
   0   5   8         62.95         64.77         4.47 o                         
   1   5   8          1.10          1.40         0.72 o                         
   2   5   8         59.96         62.73         1.40 o                         
   3   5   8         90.27         86.11         2.39 o                         
   4   5   8         55.12         52.83         2.45 o                         
   5   5   8         18.35         21.39         2.00 o                         
   6   5   8         57.05         61.81         2.35 o                         
   7   5   8         30.71         32.04         2.09 o                         
  -5   6   8          1.04          3.34         2.01 o                         
  -4   6   8          1.85          1.97         2.85 o                         
  -3   6   8          1.19          1.15         0.50 o                         
  -2   6   8          5.66          5.91         0.57 o                         
  -1   6   8         24.23         24.44         3.07 o                         
   0   6   8         63.92         69.06         5.30 o                         
   1   6   8         16.55         14.37         1.13 o                         
   2   6   8         48.39         47.35         1.64 o                         
   3   6   8         44.18         44.86         1.18 o                         
   4   6   8         57.99         59.09         1.50 o                         
   5   6   8         14.02         12.80         1.07 o                         
   6   6   8         65.01         70.13         3.19 o                         
   7   6   8         48.78         54.96         2.59 o                         
  -4   7   8          2.19          0.48         2.73 o                         
  -3   7   8          4.88          8.08         1.97 o                         
  -2   7   8         10.84          9.28         1.31 o                         
  -1   7   8         30.33         30.99         3.50 o                         
   0   7   8         25.25         30.81         2.16 o                         
   1   7   8         19.10         20.87         1.26 o                         
   2   7   8         24.00         26.73         1.67 o                         
   3   7   8         25.16         23.99         1.51 o                         
   4   7   8         54.31         56.89         1.75 o                         
   5   7   8         90.02         99.71         3.55 o                         
   6   7   8         66.55         67.28         3.75 o                         
  -3   8   8          4.41          9.33         3.34 o                         
  -2   8   8          6.72          5.65         0.80 o                         
  -1   8   8         22.91         24.27         3.30 o                         
   0   8   8          6.82          8.82         1.12 o                         
   1   8   8         26.09         27.36         1.20 o                         
   2   8   8         26.13         28.88         1.13 o                         
   3   8   8         51.50         54.63         1.51 o                         
   4   8   8         50.50         57.71         1.80 o                         
   5   8   8         19.27         19.17         1.30 o                         
  -2   9   8          4.44          5.19         3.02 o                         
  -1   9   8         22.01         20.87         2.78 o                         
   0   9   8          7.04          8.23         1.30 o                         
   1   9   8          8.60          8.71         1.35 o                         
   2   9   8          5.85          5.08         0.96 o                         
   3   9   8         48.18         53.96         1.98 o                         
   4   9   8         13.12         13.87         2.69 o                         
  -1  -7   9          6.26          7.28         2.33 o                         
  -3  -6   9          3.13          3.07         1.34 o                         
  -2  -6   9          3.23          3.30         1.00 o                         
  -1  -6   9         10.90         11.84         1.76 o                         
   0  -6   9          3.17          1.40         1.37 o                         
   1  -6   9          5.13          6.15         1.48 o                         
   2  -6   9          2.34          1.35         1.63 o                         
   3  -6   9          4.04          4.96         1.75 o                         
  -4  -5   9          6.27          7.80         1.28 o                         
  -3  -5   9         10.38         10.07         1.28 o                         
  -2  -5   9          2.33          2.22         1.03 o                         
  -1  -5   9          6.20          7.18         2.26 o                         
   0  -5   9          1.63          1.50         1.88 o                         
   1  -5   9          6.71          8.71         1.73 o                         
   2  -5   9          4.52          3.46         1.56 o                         
   3  -5   9         13.43         13.40         2.23 o                         
   4  -5   9          1.42          1.89         1.27 o                         
  -5  -4   9          2.60          4.28         1.27 o                         
  -4  -4   9          5.99          7.09         1.11 o                         
  -3  -4   9          1.61          2.89         1.13 o                         
  -2  -4   9          0.37          0.71         1.02 o                         
  -1  -4   9         11.06         12.53         1.71 o                         
   0  -4   9         18.06         19.47         1.89 o                         
   1  -4   9         10.91         13.04         1.93 o                         
   2  -4   9          7.66          6.85         1.30 o                         
   3  -4   9         15.17         16.56         1.92 o                         
   4  -4   9          1.30         -0.44         1.63 o                         
   5  -4   9          4.32          3.51         1.46 o                         
  -6  -3   9          0.26         -1.46         1.46 o                         
  -5  -3   9          2.40          3.77         1.54 o                         
  -4  -3   9          2.16          3.32         0.92 o                         
  -3  -3   9          0.06          0.84         0.87 o                         
  -2  -3   9         10.73         11.35         1.75 o                         
  -1  -3   9         29.95         27.79         2.05 o                         
   0  -3   9         20.72         19.64         1.64 o                         
   1  -3   9          7.54          7.40         1.65 o                         
   2  -3   9          5.58          5.13         2.15 o                         
   3  -3   9          6.34          5.11         1.23 o                         
   4  -3   9          3.33          3.94         1.84 o                         
   5  -3   9          1.84          1.59         1.35 o                         
  -6  -2   9          2.41          2.36         1.79 o                         
  -5  -2   9          3.01          6.82         1.57 o                         
  -4  -2   9          0.21          0.11         0.96 o                         
  -3  -2   9          5.95          6.01         2.41 o                         
  -2  -2   9         32.16         30.65         3.07 o                         
  -1  -2   9          8.87          9.79         2.17 o                         
   0  -2   9         21.25         21.23         1.63 o                         
   1  -2   9          0.51          0.72         1.12 o                         
   2  -2   9          0.70         -0.24         1.23 o                         
   3  -2   9          4.50          4.08         1.32 o                         
   4  -2   9          8.51          7.30         1.25 o                         
   5  -2   9          2.20          0.64         1.63 o                         
   6  -2   9          4.96          3.79         1.40 o                         
  -6  -1   9          0.17         -0.06         0.84 o                         
  -5  -1   9          2.77          3.34         2.05 o                         
  -4  -1   9          8.02          8.47         1.57 o                         
  -3  -1   9          0.53          2.08         1.07 o                         
  -2  -1   9         24.32         26.40         3.52 o                         
  -1  -1   9         41.09         39.37         3.97 o                         
   0  -1   9          3.26          3.22         1.18 o                         
   1  -1   9         51.37         50.64         2.15 o                         
   2  -1   9         57.16         57.63         1.99 o                         
   3  -1   9         47.59         46.31         1.83 o                         
   4  -1   9         19.10         20.72         1.99 o                         
   5  -1   9          6.06          8.26         1.49 o                         
   6  -1   9          6.59          8.31         1.60 o                         
  -6   0   9          0.37          0.36         0.64 o                         
  -5   0   9          2.00          3.06         1.19 o                         
  -4   0   9          0.28          0.74         0.74 o                         
  -3   0   9          5.61          5.04         1.22 o                         
  -2   0   9         30.74         33.11         6.23 o                         
  -1   0   9         15.04         13.26         2.03 o                         
   0   0   9         16.59         14.53         1.12 o                         
   1   0   9        114.98        104.88         2.82 o                         
   2   0   9        190.00        184.17         4.01 o                         
   3   0   9          0.16         -0.45         0.88 o                         
   4   0   9          6.26          8.23         1.15 o                         
   5   0   9          9.32          9.12         1.48 o                         
   6   0   9          8.41          7.16         2.00 o                         
   7   0   9          1.41         -0.41         2.53 o                         
  -6   1   9          0.17         -0.03         0.82 o                         
  -5   1   9          0.07         -0.05         0.53 o                         
  -4   1   9          1.76          3.46         1.42 o                         
  -3   1   9         12.75         12.29         2.92 o                         
  -2   1   9          1.28          1.37         0.63 o                         
  -1   1   9         16.50         14.67         1.46 o                         
   0   1   9         56.83         57.25         5.14 o                         
   1   1   9         15.84         16.68         1.36 o                         
   2   1   9         15.87         16.24         1.39 o                         
   3   1   9         37.32         35.81         1.72 o                         
   4   1   9         12.52         10.70         1.19 o                         
   5   1   9          0.96          2.20         1.62 o                         
   6   1   9         10.12         12.75         2.14 o                         
   7   1   9          3.39          3.09         1.92 o                         
  -6   2   9          1.70          4.70         2.09 o                         
  -5   2   9          1.12          0.84         0.82 o                         
  -4   2   9          7.76          9.21         3.53 o                         
  -3   2   9         23.57         18.15         1.14 o                         
  -2   2   9          6.66          5.79         1.78 o                         
  -1   2   9          3.42          3.75         1.01 o                         
   0   2   9          1.03          0.65         0.73 o                         
   1   2   9        123.99        118.66         2.49 o                         
   2   2   9         51.25         47.98         1.83 o                         
   3   2   9          0.93         -1.01         1.33 o                         
   4   2   9          0.36          0.24         1.03 o                         
   5   2   9         58.49         59.37         2.85 o                         
   6   2   9         26.70         28.45         2.49 o                         
   7   2   9          8.95         12.00         2.29 o                         
  -6   3   9          1.56          5.07         3.30 o                         
  -5   3   9          3.70          8.77         2.17 o                         
  -4   3   9          2.87          1.50         0.73 o                         
  -3   3   9          7.50          7.23         1.99 o                         
  -2   3   9          6.11          5.90         1.75 o                         
  -1   3   9          8.52          9.26         1.76 o                         
   0   3   9         22.70         21.36         2.03 o                         
   1   3   9         71.84         71.44         3.91 o                         
   2   3   9          0.60          0.00         0.96 o                         
   3   3   9         39.87         40.59         1.61 o                         
   4   3   9         75.93         76.10         2.06 o                         
   5   3   9         43.69         43.74         2.66 o                         
   6   3   9          7.44          9.13         3.02 o                         
   7   3   9         24.44         25.01         2.66 o                         
  -5   4   9          2.03          5.23         2.09 o                         
  -4   4   9          2.15          0.51         0.58 o                         
  -3   4   9          5.67          6.28         2.18 o                         
  -2   4   9          2.93          2.50         0.65 o                         
  -1   4   9          9.28          9.89         1.20 o                         
   0   4   9         35.71         37.06         3.66 o                         
   1   4   9         75.59         77.80         5.58 o                         
   2   4   9         18.48         16.74         1.14 o                         
   3   4   9         55.25         51.99         1.91 o                         
   4   4   9         26.65         26.15         1.42 o                         
   5   4   9         33.77         34.72         1.92 o                         
   6   4   9         13.13         12.47         2.27 o                         
  -5   5   9          0.28          2.77         3.38 o                         
  -4   5   9          4.95         10.53         2.37 o                         
  -3   5   9          5.35          5.09         2.09 o                         
  -2   5   9         12.65         10.58         2.53 o                         
  -1   5   9         23.36         22.53         3.33 o                         
   0   5   9         40.12         35.85         3.29 o                         
   1   5   9         41.02         45.24         3.05 o                         
   2   5   9         21.83         23.04         1.61 o                         
   3   5   9         21.86         24.03         1.30 o                         
   4   5   9         23.58         21.95         1.63 o                         
   5   5   9         47.34         46.25         2.17 o                         
   6   5   9         47.38         54.91         2.50 o                         
  -4   6   9          4.71          8.72         2.37 o                         
  -3   6   9          2.15          2.47         1.21 o                         
  -2   6   9          9.40          8.23         2.39 o                         
  -1   6   9         16.03         16.82         2.96 o                         
   0   6   9         37.16         41.49         5.32 o                         
   1   6   9          9.89          9.58         0.85 o                         
   2   6   9         28.91         27.78         1.64 o                         
   3   6   9         32.27         34.86         1.53 o                         
   4   6   9         47.14         48.20         1.43 o                         
   5   6   9         41.10         45.27         1.87 o                         
   6   6   9         12.24         12.76         1.52 o                         
  -3   7   9          5.97         11.82         2.41 o                         
  -2   7   9         10.15         12.66         6.45 o                         
  -1   7   9          7.65          8.23         1.74 o                         
   0   7   9         35.68         36.43         3.18 o                         
   1   7   9         15.03         19.41         1.50 o                         
   2   7   9         14.24         14.96         1.21 o                         
   3   7   9          4.66          4.67         0.82 o                         
   4   7   9         47.68         48.36         1.61 o                         
   5   7   9         11.14         10.82         1.34 o                         
  -2   8   9          6.19         11.74         3.50 o                         
  -1   8   9          2.52          1.82         0.84 o                         
   0   8   9          8.31          8.91         2.03 o                         
   1   8   9          2.38          2.19         0.85 o                         
   2   8   9         15.91         14.58         1.23 o                         
   3   8   9         23.44         26.48         1.91 o                         
   4   8   9         19.44         21.79         3.06 o                         
  -2  -5  10          0.05          0.03         0.76 o                         
  -1  -5  10          4.10          6.02         1.90 o                         
   0  -5  10         11.27         10.02         2.16 o                         
   1  -5  10          3.95          4.59         1.86 o                         
   2  -5  10          0.72          0.48         1.97 o                         
  -4  -4  10          2.13          2.57         2.77 o                         
  -3  -4  10          0.18          0.95         0.86 o                         
  -2  -4  10          2.62          2.04         1.03 o                         
  -1  -4  10         10.69         10.79         1.61 o                         
   0  -4  10          3.30          3.22         1.35 o                         
   1  -4  10          4.62          5.12         1.40 o                         
   2  -4  10          0.07          0.33         1.41 o                         
   3  -4  10          0.04          1.02         1.45 o                         
  -4  -3  10          1.05          1.79         0.98 o                         
  -3  -3  10          3.08          2.15         1.39 o                         
  -2  -3  10          0.78          0.95         1.32 o                         
  -1  -3  10          9.55         11.37         1.75 o                         
   0  -3  10          9.95          8.67         2.18 o                         
   1  -3  10          1.50          0.24         1.22 o                         
   2  -3  10         10.10         10.11         2.11 o                         
   3  -3  10         20.36         22.54         2.82 o                         
   4  -3  10         14.32         12.59         1.69 o                         
  -5  -2  10          0.08         -1.17         2.05 o                         
  -4  -2  10          1.90          4.07         0.94 o                         
  -3  -2  10          0.19          0.70         1.21 o                         
  -2  -2  10          2.22          2.01         0.84 o                         
  -1  -2  10         17.05         17.35         2.52 o                         
   0  -2  10          2.85          0.04         1.43 o                         
   1  -2  10          3.90          2.92         1.92 o                         
   2  -2  10         39.24         38.47         2.49 o                         
   3  -2  10         65.08         67.32         3.15 o                         
   4  -2  10          0.18          1.59         1.93 o                         
   5  -2  10          1.61          2.92         1.55 o                         
  -5  -1  10          0.14         -0.08         0.76 o                         
  -4  -1  10          0.24          1.34         0.79 o                         
  -3  -1  10          2.28          3.39         1.10 o                         
  -2  -1  10         10.38         10.60         1.94 o                         
  -1  -1  10          1.93          2.18         1.28 o                         
   0  -1  10          6.59          5.36         1.72 o                         
   1  -1  10         31.05         30.59         2.46 o                         
   2  -1  10         14.49         15.28         1.77 o                         
   3  -1  10          5.27          6.09         1.33 o                         
   4  -1  10          4.35          5.07         2.04 o                         
   5  -1  10          4.40          4.77         1.61 o                         
  -5   0  10          2.98          6.04         2.27 o                         
  -4   0  10          1.52          1.94         1.20 o                         
  -3   0  10          8.56          9.10         2.69 o                         
  -2   0  10         17.06         17.74         2.91 o                         
  -1   0  10          6.26          6.18         1.07 o                         
   0   0  10          5.83          6.74         1.17 o                         
   1   0  10          0.69          0.18         1.15 o                         
   2   0  10         34.98         34.72         2.61 o                         
   3   0  10         26.49         25.10         1.91 o                         
   4   0  10          0.58          1.41         1.33 o                         
   5   0  10          0.25         -1.14         1.69 o                         
   6   0  10         15.00         18.41         4.06 o                         
  -5   1  10          2.28          2.31         1.37 o                         
  -4   1  10          3.75          4.93         2.38 o                         
  -3   1  10          3.49          5.95         1.97 o                         
  -2   1  10          6.20          6.38         1.29 o                         
  -1   1  10          4.63          5.67         1.11 o                         
   0   1  10          4.72          4.39         1.05 o                         
   1   1  10         19.13         15.43         1.54 o                         
   2   1  10         56.76         57.57         2.34 o                         
   3   1  10          0.15         -0.41         1.48 o                         
   4   1  10         10.99          9.99         1.65 o                         
   5   1  10         34.90         39.11         2.91 o                         
   6   1  10         21.00         21.21         2.74 o                         
  -5   2  10          1.51          2.12         1.05 o                         
  -4   2  10          2.30          1.82         0.77 o                         
  -3   2  10          2.59          2.74         0.93 o                         
  -2   2  10          8.77          9.76         2.46 o                         
  -1   2  10          5.55          4.97         1.62 o                         
   0   2  10         11.24         11.48         1.58 o                         
   1   2  10         27.99         28.44         1.37 o                         
   2   2  10         42.97         39.03         1.70 o                         
   3   2  10         13.23         12.62         1.97 o                         
   4   2  10         39.06         40.75         2.16 o                         
   5   2  10          8.60          8.64         2.20 o                         
   6   2  10          9.85          8.42         2.36 o                         
  -5   3  10          0.14          1.45         2.01 o                         
  -4   3  10          0.93          0.36         0.76 o                         
  -3   3  10          7.20          9.71         3.86 o                         
  -2   3  10          7.91         10.58         4.08 o                         
  -1   3  10         15.54         18.54         4.03 o                         
   0   3  10         24.70         23.29         4.21 o                         
   1   3  10         35.53         36.60         2.94 o                         
   2   3  10         37.84         39.45         1.61 o                         
   3   3  10         10.45          9.62         1.39 o                         
   4   3  10         10.00          9.62         1.52 o                         
   5   3  10         13.83         12.85         2.29 o                         
   6   3  10         24.76         28.65         2.90 o                         
  -4   4  10         10.01         26.01         3.06 o                         
  -3   4  10          8.89          8.61         4.07 o                         
  -2   4  10          3.83          3.58         1.01 o                         
  -1   4  10         12.62         13.02         2.60 o                         
   0   4  10         19.39         20.30         4.04 o                         
   1   4  10         31.50         31.14         3.13 o                         
   2   4  10          9.03          9.54         1.06 o                         
   3   4  10         20.67         20.79         1.44 o                         
   4   4  10         21.15         22.61         1.51 o                         
   5   4  10         23.32         22.23         2.49 o                         
  -4   5  10          0.59          3.06         2.25 o                         
  -3   5  10          1.01          0.93         0.91 o                         
  -2   5  10         11.13         10.21         3.54 o                         
  -1   5  10         15.28         11.54         1.43 o                         
   0   5  10          8.49          9.53         2.02 o                         
   1   5  10         33.66         30.81         3.53 o                         
   2   5  10         14.76         14.88         1.14 o                         
   3   5  10         11.27         10.99         1.32 o                         
   4   5  10          3.39          3.70         0.91 o                         
   5   5  10         30.96         30.75         1.83 o                         
  -2   6  10         10.18         10.70         3.57 o                         
  -1   6  10          6.94          8.74         2.35 o                         
   0   6  10          3.48          2.66         0.97 o                         
   1   6  10         10.60         11.84         1.39 o                         
   2   6  10          1.94          2.81         0.97 o                         
   3   6  10         14.88         13.26         1.17 o                         
   4   6  10         18.74         19.90         1.85 o                         
  -1   7  10          0.34          1.10         0.72 o                         
   0   7  10          2.42          2.40         0.82 o                         
   1   7  10         24.40         29.68         2.97 o                         
   2   7  10         10.40         10.85         1.46 o                         
   3   7  10          2.62          4.39         1.19 o                         
  -2  -3  11          1.42          3.46         1.04 o                         
  -1  -3  11          5.84          6.25         1.32 o                         
   0  -3  11          1.68          3.55         1.69 o                         
   1  -3  11          1.31          1.61         1.64 o                         
   2  -3  11          9.25          9.05         2.05 o                         
  -3  -2  11          1.47          1.75         1.20 o                         
  -2  -2  11          5.30          6.13         1.57 o                         
  -1  -2  11          6.24          8.03         1.27 o                         
   0  -2  11          3.04          3.14         1.55 o                         
   1  -2  11          4.32          5.38         1.39 o                         
   2  -2  11          0.33          0.47         1.41 o                         
   3  -2  11          5.96          4.83         1.82 o                         
  -3  -1  11          1.97          2.46         1.17 o                         
  -2  -1  11          2.63          2.98         1.05 o                         
  -1  -1  11          3.65          4.90         1.31 o                         
   0  -1  11          2.26          0.60         0.89 o                         
   1  -1  11          1.34          1.55         1.16 o                         
   2  -1  11          8.99          8.70         1.53 o                         
   3  -1  11         25.64         29.73         3.05 o                         
   4  -1  11          0.07         -0.24         1.99 o                         
  -4   0  11          1.31          1.63         1.12 o                         
  -3   0  11          1.63          2.19         0.98 o                         
  -2   0  11          1.88          2.00         1.01 o                         
  -1   0  11          6.78          6.88         2.12 o                         
   0   0  11          5.74          6.69         1.12 o                         
   1   0  11          8.27          9.66         1.34 o                         
   2   0  11         12.63         14.28         1.97 o                         
   3   0  11         13.78         14.18         2.53 o                         
   4   0  11          5.13          6.70         1.80 o                         
  -4   1  11          0.59          0.61         0.87 o                         
  -3   1  11          1.60          1.98         1.37 o                         
  -2   1  11          7.17          9.53         3.35 o                         
  -1   1  11          7.22          8.79         2.12 o                         
   0   1  11          9.20          9.98         2.02 o                         
   1   1  11         13.28         15.26         2.17 o                         
   2   1  11         20.54         19.71         1.63 o                         
   3   1  11         19.28         19.12         2.55 o                         
   4   1  11          2.52          2.91         1.59 o                         
  -3   2  11         11.81          8.55         1.09 o                         
  -2   2  11          8.57         10.07         2.38 o                         
  -1   2  11          3.87          5.50         1.39 o                         
   0   2  11         11.34         11.01         1.42 o                         
   1   2  11         12.31         14.27         1.95 o                         
   2   2  11         13.12         10.63         1.34 o                         
   3   2  11          5.10          5.09         1.45 o                         
   4   2  11          8.83          9.32         1.79 o                         
  -3   3  11          1.03          2.26         1.27 o                         
  -2   3  11          0.63          0.93         0.85 o                         
  -1   3  11         10.42         13.55         3.25 o                         
   0   3  11         11.66         13.43         2.13 o                         
   1   3  11          6.26          7.08         1.05 o                         
   2   3  11         20.08         21.35         2.75 o                         
   3   3  11          6.81          7.25         1.52 o                         
   4   3  11          4.65          4.74         1.60 o                         
  -2   4  11          6.58          6.10         2.85 o                         
  -1   4  11         10.73          9.96         1.28 o                         
   0   4  11          3.92          4.70         1.63 o                         
   1   4  11          1.70          0.96         0.98 o                         
   2   4  11          7.55          7.16         1.57 o                         
   3   4  11          2.27          3.91         1.55 o                         
   4   4  11          8.98          7.04         1.40 o                         
  -2   5  11          2.96          1.77         1.41 o                         
  -1   5  11          2.62          2.46         1.04 o                         
   0   5  11          0.50          2.79         1.08 o                         
   1   5  11          2.25          1.57         1.01 o                         
   2   5  11         23.27         26.65         3.72 o                         
   3   5  11          7.07          7.33         1.39 o                         
   0   6  11          2.99          2.65         1.33 o                         
   1   6  11         17.76         21.59         3.82 o                         
   0   0  12          2.22          1.65         1.61 o                         
   0   1  12          5.09          4.73         1.19 o                         
   1   1  12          4.64          5.39         1.48 o                         
   0   2  12          7.89         11.03         2.31 o                         
   1   2  12          1.26          0.81         0.91 o                         
                                                                                
